# Supplementary material for: A tryptophan-derived uremic metabolite/Ahr/Pdk4 axis governs skeletal muscle mitochondrial energetics in chronic kidney disease
Source: JCI Insight. 2024 Apr 23;9(10):e178372. doi: 10.1172/jci.insight.178372 (PMC11141944; doi:10.1172/jci.insight.178372)
Supplement: Supporting data values [file jciinsight-9-178372-s216.xlsx]

## Sheet: Figure 1 
	Figure 1B - Human gastroc mRNA data of AHR, Cyp1A1, and Cyp1B1
		AHR mRNA Fold Con				CYP1A1 mRNA Fold Con				CYP1B1 mRNA Fold Con
		Con	CKD			Con	CKD			Con	CKD
		0.779959	6.61163			0.944859	11.202			0.662269	16.0172
		1.41831	2.77204			0.905416	2.4472			1.37292	11.3293
		0.903979	2.49717			1.16892	2.93034			0.865067	5.13645
		0.496367	12.4333			0.536211	13.2367			1.27137	3.5571
		2.01464	46.2489			1.86494	35.0498			1.09854	4.20267
			7.59026				9.24031				11.0836
			17.482				19.4399				3.3878
			13.5936				13.9411				3.18786
											3.92668
											4.75862
	Figure 1C - Human gastroc Correlation JO2 vs CYP1A1 mRNA
		CYP1A1 mRNA	JO2 (pmols/sec/mg)
	Con	1.17	436.387
		0.35	591.239
		2.97	293.298
		0.74	418.662
		0.46	419.406
		0.37	451.937
		0.97	300.725
		2.67	343.662
		0.47	376.776			Figure 1E - C2C12 Myotube AHR Activation
		2.81	433.038
		1.04	420.096
		0.99	367.329				Cyp1a1 mRNA Fold Con				Cyp1a1 mRNA Fold Con
							Veh (DMSO)	100μM IS			Veh (DMSO)	100μM IAA
	CKD	5.05	287.28				0.745361	548.276			0.745361	5.18697
		4.26	292.966				1.412	519.218			1.412	1.97686
		5.67	200.725				1.03015	469.598			1.03015	4.99225
		6.78	190.108				0.922352	378.248			0.922352	1.41313
		4.32	333.311
		1.96	334.373
		6.85	237.61
		3.36	268.506
		0.96	445.797
							Cyp1a1 mRNA Fold Con				Cyp1a1 mRNA Fold Con
							Veh (DMSO)	100μM Kyn			Veh (DMSO)	100μM KA
							0.745361	3.97092			0.745361	4.95978
							1.412	27.8798			1.412	11.021
							1.03015	37.7521			1.03015	4.45307
							0.922352				0.922352	6.54567

## Sheet: Figure 2
	Figure 2B - Male Tryptophan Uremic Solutes
		Tryptophan (ng/ml)						Kynurenine (ng/ml)						Kynurenic Acid (ng/ml)						Tryptophan/Kyn Ratio
		Genotype	Sex	Group	Tryptophan (ng/ml)			Genotype	Sex	Group	Kynurenine (ng/ml)			Genotype	Sex	Group	Kynurenic Acid (ng/ml)			Genotype	Sex	Group	Tryptophan/Kyn Ratio
		AHRfl/fl	Male	Con	9295			AHRfl/fl	Male	Con	130.2			AHRfl/fl	Male	Con	10.1			AHRfl/fl	Male	Con	0.6
		AHRfl/fl	Male	Con	20168.6			AHRfl/fl	Male	Con	113.7			AHRfl/fl	Male	Con	21.4			AHRfl/fl	Male	Con	0.7
		AHRfl/fl	Male	Con	15293.9			AHRfl/fl	Male	Con	119.9			AHRfl/fl	Male	Con	32.1			AHRfl/fl	Male	Con	0.9
		AHRfl/fl	Male	Con	14092.9			AHRfl/fl	Male	Con	103.8			AHRfl/fl	Male	Con	9.2			AHRfl/fl	Male	Con	0.4
		AHRfl/fl	Male	CKD	9571.7			AHRfl/fl	Male	CKD	76.4			AHRfl/fl	Male	CKD	46.3			AHRfl/fl	Male	CKD	0.8
		AHRfl/fl	Male	CKD	11578.3			AHRfl/fl	Male	CKD	152.1			AHRfl/fl	Male	CKD	47.5			AHRfl/fl	Male	CKD	1.3
		AHRfl/fl	Male	CKD	11639.3			AHRfl/fl	Male	CKD	139.7			AHRfl/fl	Male	CKD	66.2			AHRfl/fl	Male	CKD	1.2
		AHRfl/fl	Male	CKD	9799.3			AHRfl/fl	Male	CKD	134			AHRfl/fl	Male	CKD	107			AHRfl/fl	Male	CKD	1.1
		AHRfl/fl	Male	CKD+Prob.	10638.9			AHRfl/fl	Male	CKD	103.8			AHRfl/fl	Male	CKD	50.9			AHRfl/fl	Male	CKD+Prob.	1.6
		AHRfl/fl	Male	CKD+Prob.	13760.9			AHRfl/fl	Male	CKD+Prob.	166.3			AHRfl/fl	Male	CKD+Prob.	124.9			AHRfl/fl	Male	CKD+Prob.	2.2
		AHRfl/fl	Male	CKD+Prob.	9835.9			AHRfl/fl	Male	CKD+Prob.	193.2			AHRfl/fl	Male	CKD+Prob.	221.1			AHRfl/fl	Male	CKD+Prob.	2
		AHRfl/fl	Male	CKD+Prob.	11588.5			AHRfl/fl	Male	CKD+Prob.	135.3			AHRfl/fl	Male	CKD+Prob.	117.8			AHRfl/fl	Male	CKD+Prob.	1.2
		AHRfl/fl	Male	CKD+Prob.	10943.6			AHRfl/fl	Male	CKD+Prob.	204.2			AHRfl/fl	Male	CKD+Prob.	58.1			AHRfl/fl	Male	CKD+Prob.	1.9
														AHRfl/fl	Male	CKD+Prob.	131.1
		AHRmKO	Male	Con	12511.6			AHRmKO	Male	Con	167.4									AHRmKO	Male	Con	1.33802
		AHRmKO	Male	Con	12633.2			AHRmKO	Male	Con	125.9			AHRmKO	Male	Con	37			AHRmKO	Male	Con	1
		AHRmKO	Male	Con	11913			AHRmKO	Male	Con	161.6			AHRmKO	Male	Con	51.2			AHRmKO	Male	Con	1.4
		AHRmKO	Male	Con	10971.3			AHRmKO	Male	Con	148.2			AHRmKO	Male	Con	46.4			AHRmKO	Male	Con	1.4
		AHRmKO	Male	Con	15296.3			AHRmKO	Male	Con	65.2			AHRmKO	Male	Con	3.7			AHRmKO	Male	Con	0.4
		AHRmKO	Male	CKD	5263.5			AHRmKO	Male	CKD	108.2			AHRmKO	Male	CKD	137.1			AHRmKO	Male	CKD	2.1
		AHRmKO	Male	CKD	5169.5			AHRmKO	Male	CKD	105.7			AHRmKO	Male	CKD	102.2			AHRmKO	Male	CKD	2
		AHRmKO	Male	CKD	9106.3			AHRmKO	Male	CKD	138.7			AHRmKO	Male	CKD	64.5			AHRmKO	Male	CKD	1.5
		AHRmKO	Male	CKD	7671.1			AHRmKO	Male	CKD	106.8			AHRmKO	Male	CKD	55.4			AHRmKO	Male	CKD	1.4
		AHRmKO	Male	CKD	14057.4			AHRmKO	Male	CKD	140.7			AHRmKO	Male	CKD	51.2			AHRmKO	Male	CKD	1
		AHRmKO	Male	CKD+Prob.	12014.1			AHRmKO	Male	CKD+Prob.	146.9			AHRmKO	Male	CKD+Prob.	48.2			AHRmKO	Male	CKD+Prob.	1.2
		AHRmKO	Male	CKD+Prob.	6819.9			AHRmKO	Male	CKD+Prob.	186.1			AHRmKO	Male	CKD+Prob.	157.7			AHRmKO	Male	CKD+Prob.	2.7
		AHRmKO	Male	CKD+Prob.	7801.9			AHRmKO	Male	CKD+Prob.	173			AHRmKO	Male	CKD+Prob.	134.9			AHRmKO	Male	CKD+Prob.	2.2
		AHRmKO	Male	CKD+Prob.	8216.2			AHRmKO	Male	CKD+Prob.	202.1			AHRmKO	Male	CKD+Prob.	113.3			AHRmKO	Male	CKD+Prob.	2.5
		AHRmKO	Male	CKD+Prob.	7412.5			AHRmKO	Male	CKD+Prob.	172.8			AHRmKO	Male	CKD+Prob.	120.6			AHRmKO	Male	CKD+Prob.	2.3
	Figure 2C - Female Tryptophan Uremic Solutes
		Tryptophan (ng/ml)						Kynurenine (ng/ml)						Kynurenic Acid (ng/ml)						Tryptophan/Kyn Ratio
		Genotype	Sex	Group	Tryptophan (ng/ml)			Genotype	Sex	Group	Kynurenine (ng/ml)			Genotype	Sex	Group	Kynurenic Acid (ng/ml)			Genotype	Sex	Group	Tryptophan/Kyn Ratio
		AHRfl/fl	Female	Con	27544.4			AHRfl/fl	Female	Con	161.103			AHRfl/fl	Female	Con	11.5938			AHRfl/fl	Female	Con	0.584886
		AHRfl/fl	Female	Con	26674.8			AHRfl/fl	Female	Con	198.334			AHRfl/fl	Female	Con	13.2457			AHRfl/fl	Female	Con	0.743524
		AHRfl/fl	Female	Con	37002.5			AHRfl/fl	Female	Con	152.406			AHRfl/fl	Female	Con	12.5932			AHRfl/fl	Female	Con	0.411881
		AHRfl/fl	Female	Con	21717.4			AHRfl/fl	Female	Con	175.921			AHRfl/fl	Female	Con	11.8333			AHRfl/fl	Female	Con	0.810044
		AHRfl/fl	Female	Con	20061.3			AHRfl/fl	Female	Con	163.766			AHRfl/fl	Female	Con	11.1789			AHRfl/fl	Female	Con	0.816327
		AHRfl/fl	Female	CKD	10637.6			AHRfl/fl	Female	CKD	154.482			AHRfl/fl	Female	CKD	50.9815			AHRfl/fl	Female	CKD	1.45223
		AHRfl/fl	Female	CKD	9646.81			AHRfl/fl	Female	CKD	231.886			AHRfl/fl	Female	CKD	95.2405			AHRfl/fl	Female	CKD	2.40375
		AHRfl/fl	Female	CKD	11476.7			AHRfl/fl	Female	CKD	146.712			AHRfl/fl	Female	CKD	66.1819			AHRfl/fl	Female	CKD	1.27834
		AHRfl/fl	Female	CKD	10258.6			AHRfl/fl	Female	CKD	147.921			AHRfl/fl	Female	CKD	78.3087			AHRfl/fl	Female	CKD	1.44191
		AHRfl/fl	Female	CKD	9000.83			AHRfl/fl	Female	CKD	178.738			AHRfl/fl	Female	CKD	81.1173			AHRfl/fl	Female	CKD	1.9858
		AHRfl/fl	Female	CKD+Prob.	9123.49			AHRfl/fl	Female	CKD+Prob.	154.593			AHRfl/fl	Female	CKD+Prob.	137.897			AHRfl/fl	Female	CKD+Prob.	1.69445
		AHRfl/fl	Female	CKD+Prob.	7806.32			AHRfl/fl	Female	CKD+Prob.	164.796			AHRfl/fl	Female	CKD+Prob.	163.245			AHRfl/fl	Female	CKD+Prob.	2.11106
		AHRfl/fl	Female	CKD+Prob.	6679.99			AHRfl/fl	Female	CKD+Prob.	115.419			AHRfl/fl	Female	CKD+Prob.	78.7868			AHRfl/fl	Female	CKD+Prob.	1.72784
		AHRfl/fl	Female	CKD+Prob.	10759.1			AHRfl/fl	Female	CKD+Prob.	193.519			AHRfl/fl	Female	CKD+Prob.	110.739			AHRfl/fl	Female	CKD+Prob.	1.50509
								AHRfl/fl	Female	CKD+Prob.	161.935			AHRfl/fl	Female	CKD+Prob.	87.4967
		AHRmKO	Female	Con	18818.5															AHRmKO	Female	Con	0.99832
		AHRmKO	Female	Con	19360.5			AHRmKO	Female	Con	187.869			AHRmKO	Female	Con	8.96616			AHRmKO	Female	Con	0.84505
		AHRmKO	Female	Con	39630			AHRmKO	Female	Con	163.606			AHRmKO	Female	Con	14.3215			AHRmKO	Female	Con	0.486602
		AHRmKO	Female	Con	23535.6			AHRmKO	Female	Con	192.84			AHRmKO	Female	Con	13.1816			AHRmKO	Female	Con	0.473871
		AHRmKO	Female	Con	27725.8			AHRmKO	Female	Con	111.528			AHRmKO	Female	Con	4.42133			AHRmKO	Female	Con	0.584056
		AHRmKO	Female	CKD	7522.21			AHRmKO	Female	Con	161.934			AHRmKO	Female	Con	12.1906			AHRmKO	Female	CKD	2.62024
		AHRmKO	Female	CKD	9085.49			AHRmKO	Female	CKD	197.1			AHRmKO	Female	CKD	130.24			AHRmKO	Female	CKD	2.22371
		AHRmKO	Female	CKD	17077.5			AHRmKO	Female	CKD	202.035			AHRmKO	Female	CKD	76.1136			AHRmKO	Female	CKD	1.10352
		AHRmKO	Female	CKD	12436.5			AHRmKO	Female	CKD	188.453			AHRmKO	Female	CKD	65.0722			AHRmKO	Female	CKD	1.16505
		AHRmKO	Female	CKD	13275			AHRmKO	Female	CKD	144.891			AHRmKO	Female	CKD	89.9638			AHRmKO	Female	CKD	1.42577
		AHRmKO	Female	CKD+Prob.	13702.9			AHRmKO	Female	CKD	189.272			AHRmKO	Female	CKD	92.2876			AHRmKO	Female	CKD+Prob.	2.47955
		AHRmKO	Female	CKD+Prob.	11627.9			AHRmKO	Female	CKD+Prob.	339.77			AHRmKO	Female	CKD+Prob.	189.884			AHRmKO	Female	CKD+Prob.	1.2153
		AHRmKO	Female	CKD+Prob.	11770			AHRmKO	Female	CKD+Prob.	141.315			AHRmKO	Female	CKD+Prob.	85.7153			AHRmKO	Female	CKD+Prob.	2.23873
		AHRmKO	Female	CKD+Prob.	11629.4			AHRmKO	Female	CKD+Prob.	263.498			AHRmKO	Female	CKD+Prob.	140.065			AHRmKO	Female	CKD+Prob.	1.40564
		AHRmKO	Female	CKD+Prob.	12042.1			AHRmKO	Female	CKD+Prob.	163.467			AHRmKO	Female	CKD+Prob.	135.447			AHRmKO	Female	CKD+Prob.	1.48589
								AHRmKO	Female	CKD+Prob.	178.933			AHRmKO	Female	CKD+Prob.	125.036
	Figure 2D - Male AHR Activation												Figure 2E - Female AHR Activation
		Cyp1a1 mRNA Fold Change						Ahrr mRNA Fold Change						Cyp1a1 mRNA Fold Change						Ahrr mRNA Fold Change
		Genotype	Sex	Group	Cyp1a1 mRNA Fold change			Genotype	Sex	Group	Ahrr mRNA Fold change			Genotype	Sex	Group	Cyp1a1 mRNA Fold change			Genotype	Sex	Group	Ahrr mRNA Fold change
		AHRfl/fl	Male	Con	1.98544			AHRfl/fl	Male	Con	1.04564			AHRfl/fl	Female	Con	0.942468			AHRfl/fl	Female	Con	0.97425
		AHRfl/fl	Male	Con	0.725753			AHRfl/fl	Male	Con	0.926787			AHRfl/fl	Female	Con	1.66501			AHRfl/fl	Female	Con	0.85605
		AHRfl/fl	Male	Con	0.954984			AHRfl/fl	Male	Con	1.25529			AHRfl/fl	Female	Con	0.536744			AHRfl/fl	Female	Con	0.778992
		AHRfl/fl	Male	Con	1.07139			AHRfl/fl	Male	Con	0.968012			AHRfl/fl	Female	Con	1.46419			AHRfl/fl	Female	Con	1.71764
		AHRfl/fl	Male	Con	0.678285			AHRfl/fl	Male	Con	1.37004			AHRfl/fl	Female	Con	1.38265			AHRfl/fl	Female	Con	0.896119
		AHRfl/fl	Male	Con	1.58174			AHRfl/fl	Male	Con	0.734264			AHRfl/fl	Female	Con	0.586461			AHRfl/fl	Female	CKD	0.708161
		AHRfl/fl	Male	Con	0.666895			AHRfl/fl	Male	CKD	1.16189			AHRfl/fl	Female	CKD	1.51398			AHRfl/fl	Female	CKD	1.60647
		AHRfl/fl	Male	CKD	2.0283			AHRfl/fl	Male	CKD	1.38096			AHRfl/fl	Female	CKD	1.22252			AHRfl/fl	Female	CKD	0.52361
		AHRfl/fl	Male	CKD	1.31343			AHRfl/fl	Male	CKD	2.4968			AHRfl/fl	Female	CKD	0.426135			AHRfl/fl	Female	CKD	1.13893
		AHRfl/fl	Male	CKD	1.48322			AHRfl/fl	Male	CKD	1.51764			AHRfl/fl	Female	CKD	2.55947			AHRfl/fl	Female	CKD	0.552288
		AHRfl/fl	Male	CKD	0.99444			AHRfl/fl	Male	CKD	1.40287			AHRfl/fl	Female	CKD	0.700692			AHRfl/fl	Female	CKD+Prob.	1.16229
		AHRfl/fl	Male	CKD	2.50048			AHRfl/fl	Male	CKD+Prob.	3.29793			AHRfl/fl	Female	CKD	0.516076			AHRfl/fl	Female	CKD+Prob.	0.787836
		AHRfl/fl	Male	CKD	1.82304			AHRfl/fl	Male	CKD+Prob.	2.45985			AHRfl/fl	Female	CKD+Prob.	3.47747			AHRfl/fl	Female	CKD+Prob.	1.21107
		AHRfl/fl	Male	CKD+Prob.	6.75075			AHRfl/fl	Male	CKD+Prob.	1.98923			AHRfl/fl	Female	CKD+Prob.	0.570801			AHRfl/fl	Female	CKD+Prob.	0.720157
		AHRfl/fl	Male	CKD+Prob.	4.25158			AHRfl/fl	Male	CKD+Prob.	1.53434			AHRfl/fl	Female	CKD+Prob.	0.746577			AHRfl/fl	Female	CKD+Prob.	0.847067
		AHRfl/fl	Male	CKD+Prob.	3.68516			AHRfl/fl	Male	CKD+Prob.	1.08148			AHRfl/fl	Female	CKD+Prob.	2.33799
		AHRfl/fl	Male	CKD+Prob.	5.98939			AHRfl/fl	Male	CKD+Prob.	1.66364			AHRfl/fl	Female	CKD+Prob.	2.18938			AHRmKO	Female	Con	1.0617
		AHRfl/fl	Male	CKD+Prob.	4.76364			AHRfl/fl	Male	CKD+Prob.	1.5931									AHRmKO	Female	Con	1.52617
		AHRfl/fl	Male	CKD+Prob.	1.89898									AHRmKO	Female	Con	0.721413			AHRmKO	Female	Con	1.70439
		AHRfl/fl	Male	CKD+Prob.	4.20157			AHRmKO	Male	Con	0.531243			AHRmKO	Female	Con	1.61962			AHRmKO	Female	Con	1.10075
								AHRmKO	Male	Con	0.860531			AHRmKO	Female	Con	0.593566			AHRmKO	Female	Con	1.24929
		AHRmKO	Male	Con	0.638369			AHRmKO	Male	Con	0.737977			AHRmKO	Female	Con	0.581317			AHRmKO	Female	CKD	0.65702
		AHRmKO	Male	Con	0.490988			AHRmKO	Male	Con	1.12143			AHRmKO	Female	Con	1.04639			AHRmKO	Female	CKD	0.667395
		AHRmKO	Male	Con	1.06372			AHRmKO	Male	Con	1.76386			AHRmKO	Female	CKD	0.511428			AHRmKO	Female	CKD	0.319572
		AHRmKO	Male	Con	0.788569			AHRmKO	Male	Con	1.49851			AHRmKO	Female	CKD	0.298016			AHRmKO	Female	CKD	0.742547
		AHRmKO	Male	Con	0.722343			AHRmKO	Male	Con	1.04315			AHRmKO	Female	CKD	0.988151			AHRmKO	Female	CKD	0.454562
		AHRmKO	Male	Con	1.37729			AHRmKO	Male	CKD	0.659253			AHRmKO	Female	CKD	1.67673			AHRmKO	Female	CKD+Prob.	0.377477
		AHRmKO	Male	Con	0.760887			AHRmKO	Male	CKD	0.472479			AHRmKO	Female	CKD	0.631807			AHRmKO	Female	CKD+Prob.	0.165143
		AHRmKO	Male	CKD	1.01309			AHRmKO	Male	CKD	0.550056			AHRmKO	Female	CKD	0.452195			AHRmKO	Female	CKD+Prob.	0.78466
		AHRmKO	Male	CKD	0.742331			AHRmKO	Male	CKD	0.81898			AHRmKO	Female	CKD+Prob.	0.540146			AHRmKO	Female	CKD+Prob.	0.758425
		AHRmKO	Male	CKD	1.71146			AHRmKO	Male	CKD	0.751694			AHRmKO	Female	CKD+Prob.	0.437797			AHRmKO	Female	CKD+Prob.	0.73136
		AHRmKO	Male	CKD	1.30038			AHRmKO	Male	CKD	0.550231			AHRmKO	Female	CKD+Prob.	0.568454			AHRmKO	Female	CKD+Prob.	0.800386
		AHRmKO	Male	CKD	1.58883			AHRmKO	Male	CKD+Prob.	0.832519			AHRmKO	Female	CKD+Prob.	0.91616
		AHRmKO	Male	CKD	0.859946			AHRmKO	Male	CKD+Prob.	1.84618			AHRmKO	Female	CKD+Prob.	2.01952
		AHRmKO	Male	CKD+Prob.	1.40708			AHRmKO	Male	CKD+Prob.	1.91541			AHRmKO	Female	CKD+Prob.	0.254012
		AHRmKO	Male	CKD+Prob.	1.29204			AHRmKO	Male	CKD+Prob.	0.374851
		AHRmKO	Male	CKD+Prob.	1.02404			AHRmKO	Male	CKD+Prob.	1.89783
		AHRmKO	Male	CKD+Prob.	1.41023			AHRmKO	Male	CKD+Prob.	0.846982
		AHRmKO	Male	CKD+Prob.	0.653444
		AHRmKO	Male	CKD+Prob.	0.649067

## Sheet: Supplemental Figure 2
	Supplemental Figure 2B - AHR Activation (soleus)							Supplemental Figure 2C - GFR
		Cyp1a1 Fold Change							Male GFR (μL/min)					Female GFR (μL/min)
		Genotype	Group	Cyp1a1 Fold Cha nge					Genotype	Sex	Group	GFR (μL/min)		Genotype	Sex	Group	GFR (μL/min)
		AHRfl/fl	Veh (DMSO)	0.52939					AHRfl/fl	Male	Con	517.447		AHRfl/fl	Female	Con	565.988
		AHRfl/fl	Veh (DMSO)	1.35374					AHRfl/fl	Male	Con	695.688		AHRfl/fl	Female	Con	449.103
		AHRfl/fl	Veh (DMSO)	2.50439					AHRfl/fl	Male	Con	788.955		AHRfl/fl	Female	Con	229.413
		AHRfl/fl	Indoxyl Sulfate	70.0644					AHRfl/fl	Male	Con	720.941		AHRfl/fl	Female	Con	345.968
		AHRfl/fl	Indoxyl Sulfate	146.448					AHRfl/fl	Male	Con	466.723		AHRfl/fl	Female	CKD	64.6738
		AHRfl/fl	Indoxyl Sulfate	111.456					AHRfl/fl	Male	Con	536.146		AHRfl/fl	Female	CKD	46.0772
									AHRfl/fl	Male	Con	629.093		AHRfl/fl	Female	CKD	53.8581
		AHRmKO	Veh (DMSO)	0.557171					AHRfl/fl	Male	Con	547.857		AHRfl/fl	Female	CKD	79.2866
		AHRmKO	Veh (DMSO)	3.27913					AHRfl/fl	Male	CKD	230.792		AHRfl/fl	Female	CKD	39.2682
		AHRmKO	Veh (DMSO)	4.53211					AHRfl/fl	Male	CKD	137.074
		AHRmKO	Indoxyl Sulfate	1.37593					AHRfl/fl	Male	CKD	211.231		AHRmKO	Female	Con	309.096
		AHRmKO	Indoxyl Sulfate	1.38251					AHRfl/fl	Male	CKD	47.5997		AHRmKO	Female	Con	374.719
		AHRmKO	Indoxyl Sulfate	0.72906					AHRfl/fl	Male	CKD	56.9787		AHRmKO	Female	Con	352.514
		AHRmKO	Indoxyl Sulfate	0.385576					AHRfl/fl	Male	CKD	69.5318		AHRmKO	Female	Con	433.412
														AHRmKO	Female	CKD	41.2817
									AHRmKO	Male	Con	680.918		AHRmKO	Female	CKD	28.165
									AHRmKO	Male	Con	409.902		AHRmKO	Female	CKD	32.3047
									AHRmKO	Male	Con	680.066		AHRmKO	Female	CKD	23.4694
									AHRmKO	Male	Con	641.796		AHRmKO	Female	CKD	32.5447
									AHRmKO	Male	Con	527.248		AHRmKO	Female	CKD	60.7013
									AHRmKO	Male	Con	775.89		AHRmKO	Female	CKD	104.417
									AHRmKO	Male	CKD	207.83
									AHRmKO	Male	CKD	67.4905
									AHRmKO	Male	CKD	46.0387
									AHRmKO	Male	CKD	67.8749
									AHRmKO	Male	CKD	67.516
									AHRmKO	Male	CKD	81.1975
									AHRmKO	Male	CKD	95.6647
	Supplemental Figure 2D - BUN
		Male BUN (mg/dl)						Female BUN (mg/dl)
		Genotype	Sex	Group	BUN (mg/dl)			Genotype	Sex	Group	BUN (mg/dl)
		AHRfl/fl	Male	Con	6.95997			AHRfl/fl	Female	Con	34.1343
		AHRfl/fl	Male	Con	17.0977			AHRfl/fl	Female	Con	35.3202
		AHRfl/fl	Male	Con	20.477			AHRfl/fl	Female	Con	33.4478
		AHRfl/fl	Male	Con	25.4809			AHRfl/fl	Female	Con	23.4615
		AHRfl/fl	Male	Con	22.2316			AHRfl/fl	Female	Con
		AHRfl/fl	Male	CKD	69.0213			AHRfl/fl	Female	CKD	96.8606
		AHRfl/fl	Male	CKD	21.4518			AHRfl/fl	Female	CKD	74.8284
		AHRfl/fl	Male	CKD	41.7923			AHRfl/fl	Female	CKD	71.7701
		AHRfl/fl	Male	CKD	78.6392			AHRfl/fl	Female	CKD	78.4484
		AHRfl/fl	Male	CKD	78.4442			AHRfl/fl	Female	CKD	47.9903
		AHRfl/fl	Male	CKD+Prob.	87.1376			AHRfl/fl	Female	CKD+Prob.	81.7615
		AHRfl/fl	Male	CKD+Prob.	70.4947			AHRfl/fl	Female	CKD+Prob.	104.066
		AHRfl/fl	Male	CKD+Prob.	91.1982			AHRfl/fl	Female	CKD+Prob.	106.754
		AHRfl/fl	Male	CKD+Prob.	83.1913			AHRfl/fl	Female	CKD+Prob.	107.784
		AHRfl/fl	Male	CKD+Prob.	78.5588			AHRfl/fl	Female	CKD+Prob.	80.5605
		AHRmKO	Male	Con	16.7078			AHRmKO	Female	Con	29.6405
		AHRmKO	Male	Con	20.282			AHRmKO	Female	Con	38.753
		AHRmKO	Male	Con	18.1375			AHRmKO	Female	Con	37.0678
		AHRmKO	Male	Con	30.6798			AHRmKO	Female	Con	34.7585
		AHRmKO	Male	CKD	74.3501			AHRmKO	Female	CKD	78.1987
		AHRmKO	Male	CKD	79.2891			AHRmKO	Female	CKD	97.8592
		AHRmKO	Male	CKD	67.9815			AHRmKO	Female	CKD	69.3359
		AHRmKO	Male	CKD	97.4893			AHRmKO	Female	CKD	80.7577
		AHRmKO	Male	CKD+Prob.	79.5882			AHRmKO	Female	CKD	72.8935
		AHRmKO	Male	CKD+Prob.	91.5413			AHRmKO	Female	CKD+Prob.	94.9156
		AHRmKO	Male	CKD+Prob.	82.2762			AHRmKO	Female	CKD+Prob.	95.2016
		AHRmKO	Male	CKD+Prob.	56.5399			AHRmKO	Female	CKD+Prob.	83.706
		AHRmKO	Male	CKD+Prob.	103.952			AHRmKO	Female	CKD+Prob.	99.3194
								AHRmKO	Female	CKD+Prob.	80.2173

## Sheet: Figure 3
	Figure 3B - CKD Only OXPHOS Conductance (male and female)
		Male JO2 (pmols/sec/mg)
	ΔGATP (Kcal/mol)	AhRfl/fl Con								AhRmKO Con									AhRfl/fl CKD											AhRmKO CKD
	-12.94	7270.18	6231.81	6592.03	6305.54	7309.92	8380.79	4891.91	7866.37	5587.42	5536.52	7504.04	5289.47	7149.94	6934.39	8110.73	6920.11	5104.12	4354.05	3760.22	3115.78	3643.59	3591.06	3841.33	4349.98	4732.9	3454.37	2883.01	3054.44	3834.98	4501.69	3300.45	3334.47	4582.14	5203.89	6934.39	3580.92	3541.43	3884.69
	-13.83	5712.2	4958.81	5342.27	5127	5939.44	6836.99	4112.89	6326.25	4679.63	4635.83	6071.56	4287.97	6102.41	5413.08	6820.92	5465.13	4419.05	3479.63	3104.31	2607.36	3002.22	2968.34	3148.18	3572.73	3787.35	2683.94	2282.23	2405.06	3205.13	3718.08	2562.3	2764.58	3582.45	4189.87	5413.08	2729.42	2886.25	3115.11
	-14.25	4291.33	3813.11	3996.6	3881.64	4582.26	4771.5	3189.01	4741.42	3645.83	3595.86	4912.46	3267.45	4451.63	3965.7	5145.11	4072.72	3523.78	2590.82	2432.3	2007.38	2342.82	2152.09	2409.33	2693.75	2784.55	2006.08	1690.41	1780.53	2404.8	2845.14	1898.71	2090.78	2765.26	3170.18	3965.7	2225.66	2305.7	2411.04
	-14.8	2466.36	2328.34	2365.83	2312.71	2673.78	2675.61	1957.56	2691.46	2245.4	2205.81	3009.43	1921.22	2475.45	2325.8	2873.84	2281.73	2220.81	1705.46	1574.74	1266.18	1314.8	1372.52	1333.18	1634.02	1742.92	1197.18	1028.79	1205.83	1428.5	1734.7	1170.4	1389.03	1676.39	1822.29	2325.8	1381.09	1480.1	1465.88
	-15.27	1485.06	1436.38	1330.74	1374.04	1730.76	1442.64	1275.9	1540.53	1333.06	1348.07	1903.49	1148.18	1426.93	1430.52	1723.6	1426.17	1383.38	1108.85	995.92	786.76	752.632	859.96	763.304	1072.42	1169.62	688.79	703.8	822.512	808.456	980.664	674.376	789.953	1051.27	1194.05	1430.52	879.376	1013.64	946.088
				Male OXPHOS Conductance
				Con								CKD
			AHRfl/fl	2591.91	2136.06	2350.47	2207.87	2514.66	3137.76	1629.6	2838.46	1446.49	1228.38	1041.64	1296.92	1228.6	1385.24	1479.78	1604.88	1229.15	983.427	994.553
			AHRmKO	1897.84	1875.18	2487.33	1855.28	2606.91	2469.45	2898.07	2478.34	1357.73	1567.5	1164.22	1123.05	1571.34	1813.49	2100.91	1187.3	1664.58	1128.16	1314.97
		Female JO2 (pmols/sec/mg)
	ΔGATP (Kcal/mol)	AhRfl/fl Con									AhRmKO Con										AhRfl/flCKD												AhRmKOCKD
	-12.94	5548.32	7856.02	7076.23	5913.07	4431.03	5658.01	5349.76	4082.46	3908.41	7036.67	4252.3	3945.08	5294.39	7566.1	7294.45	7726.86	5405.3	6916.28	6446.58	3573.14	3295.14	2908.67	4577.49	3720.35	4369.19	4021.22	3521.16	3293.4	4238.27	3084.5	2626.04	5150.92	2245.36	3180.89	4681.63	5642.47	5968.49	6319.48	3730.74	3593.35
	-13.83	4615.86	6397.78	5864.71	4981.9	3416.66	4356.01	4309.41	3157.62	3165.1	5201.7	3308.41	3132.86	3965.77	6031.27	6579.6	6139.2	4128.46	5580.27	5007.49	2853.2	2737.19	2295.14	3638.09	2999.91	3526.03	3220.38	2760.83	2768.29	3368.04	2639.23	2151.56	4143.74	1891.53	2508.42	3744	4564.25	5209.02	5951.74	3051.07	2977.54
	-14.25	3618.21	4917.98	4559.97	3916.25	2581.28	3092.49	3227.17	2364.02	2496.03	3749.05	2478.99	2356.17	2971.62	4574.95	4936.65	4492.83	2985.51	4312.95	3790.15	2184.77	2049.07	1745.41	2632.04	2192.54	2628.3	2422.27	2028.7	2249.18	2563.09	2075.14	1734.99	3080.54	1471.39	1917.94	2913.56	3411.15	3878.9	4491.14	2372.41	2303.58
	-14.8	2147.59	3011.57	2835.2	2517.31	1605.1	1932.15	2000.62	1420.94	1532.9	2131.51	1544.31	1329.82	1805.34	2488.24	2817.44	2688.48	1829.05	2457.96	2251.22	1169.4	1198.14	1047.38	1529.67	1210.9	1521.98	1390.1	1206.62	1428.64	1753.6	1285.61	1111.77	1844.76	846.84	1072.66	1699.06	1958.66	2246.3	2860.41	1509	1525.93
	-15.27	1453.54	1938.9	1663.2	1571.09	1015.86	1229.16	1196.31	884.568	928.024	1268.68	974.184	806.504	1073.02	1435.61	1719.05	1679.45	1205.64	1487.07	1352.65	710.904	751.552	533.87	915.056	780.4	1024.34	815.416	715.168	926.672	1188.18	704.84	713.35	1072.92	487.312	652.776	1069.26	1200.69	1319.74	1789.29	987.34	1079.26
				Female OXPHOS Conductance
				Con										CKD
			AHRfl/fl	1853.37	2653.79	2406.36	1933.8	1517.85	1982.65	1852.13	1775.42	1814.28	2154.99	1292.5	1151.51	1648.3	1046.58	1254.29	1338.18	1518.27	1437.73	1054.01	1353.05	1055.6	847.564
			AHRmKO	2574.38	1459.67	1411.51	1866.81	2756.66	2559.85	1882.63	2436.69	2268.27		1823.28	789.679	1134.9	1618.7	2002.86	2114.05	2072.5	1225.55	1130.06
	Figure 3C - CKD+Probenecid OXPHOS Conductance Mixed Substrate (male and female)
																			Male Mixed Substrated OXPHOS Conductance
		Male JO2 Mixed Substrate (pmols/sec/mg)																		AHRfl/fl Prob	AHRmKO Prob
	ΔGATP (Kcal/mol)	AHRfl/fl Prob									AHRmKO Prob									1668.16	2012.7
	-12.94	4642.77	4570.08	4723.58	4955.63	3204.28	4325.23	3998.3	2290.82	3613.02	6213.33	5706.35	3930.3	4802.48	4328.46	3886.9	5583.81	4618.53		1619.15	1877.01
	-13.83	3762.93	3880.96	3790.9	3882.96	2447	3356.73	3360.02	1787.99	2980.19	4894.35	4523.44	3092.98	3822.35	3332.67	3120.64	4518.01	3766.15		1683.14	1316.55
	-14.25	2907.28	2928.55	2924.94	2833.65	1947.04	2560.38	2660.23	1400.96	2174.45	3732.89	3429.8	2388.77	2889.22	2532.25	2384.96	3499.83	2866.28		1727.71	1677.08
	-14.8	1604.43	1684.95	1648.27	1731.03	1064.06	1552.1	1537.54	797.592	1348.66	2438.26	2222.25	1442.57	1751.68	1490.94	1469.06	2149.07	1827.14		1104.52	1521.02
	-15.27	929.696	990.216	967.4	1103.38	755.704	902.6	910.736	417.608	802.624	1710.6	1503.28	1002.05	1037.34	915.176	959.328	1420.42	1189.78		1515.43	1311.88
																				1385.47	1867.35
																				1261.46	1534.54
																				827.501
		Female JO2 Mixed Substrate (pmols/sec/mg)											Female Mixed Substrated OXPHOS Conductance
	ΔGATP (Kcal/mol)	AHRfl/fl Prob					AHRmKO Prob							AHRfl/fl Prob	AHRmKO Prob
	-12.94	3846.87	3932.12	5262.66	4714.95	3942.15	4798.12	5219.1	4935.6	4169.54	4275.45			1318.07	1659.53
	-13.83	3064.32	3493.9	4226.94	3735.14	3251.75	3766.27	4005.33	3785.09	3407.89	3410.26			1228.97	1819.34
	-14.25	2313.46	2788.58	3246.94	2801.53	2633.93	2908.14	2943.47	2799.92	2524.86	2627			1814.7	1774.98
	-14.8	1414.37	1794.3	1885.11	1823.48	1835.99	1711.69	1817.87	1576.22	1721.51	1587.5			1552.95	1351.33
	-15.27	903.36	1214.31	1238.31	1242.92	1317.03	1086.78	1135.84	984.462	1143.59	1065.12			1164.42	1442.2
	Figure 3D - CKD+Probenecid OXPHOS Conductance Carbohydrate Substrate (male and female)
													Male Carbophydrate Substrated OXPHOS Conductance
		Male JO2 Carbohydrate Substrate (pmols/sec/mg)												AHRfl/fl Prob	AHRmKO Prob
	ΔGATP (Kcal/mol)	AHRfl/fl Prob						AHRmKO Prob						1007.75	1376.72
	-12.94	2784.03	4416.82	3899.94	4009.55	2209.15	3401.62	4194.59	5083.83	4334.7	4367.73	5061.94		1615.87	1697.31
	-13.83	2345.61	3552.86	3178.62	3384.71	1906.41	2842.02	3391.93	4091.3	3329.9	3520.92	4179.07		1332.12	1501.47
	-14.25	1750.77	2687.98	2444.48	2610.71	1533.18	2180.7	2644.89	3217.7	2515.06	2671.31	3207.82		749.499	1491.66
	-14.8	936.264	1461.46	1523.6	1593.66	903.96	1310.74	1672.46	2017.7	1495.29	1603.66	2087.27		1362.29	1650.4
	-15.27	581.592	824.072	902.416	975.128	538.712	836.624	1113.64	1259.03	979.88	1055.89	1370.67		1156.93
		Female JO2 Carbohydrate Substrate (pmols/sec/mg)											Female Carbophydrate Substrate OXPHOS Conductance
	ΔGATP (Kcal/mol)	AHRfl/fl Prob					AHRmKO Prob							AHRfl/fl Prob	AHRmKO Prob
	-12.94	2773.58	4059.6	5125.01	4169	3661.09	4581.01	4639.11	4736.8	4465.11	3930.7			820.318	1557.68
	-13.83	2310.78	3668.7	4249.38	3429.71	3028.14	3788.21	3727.74	3769.28	3993.34	3129.13			1283.37	1628.06
	-14.25	1945.67	2910.45	3181.17	2736	2344.95	2882.4	2778.54	2827.98	3071.63	2486.42			1641.8	1705.99
	-14.8	1305.34	1823.04	2144.01	1811.92	1588.81	1746.87	1640.9	1571.18	1901.47	1611.53			1298.95	1463.34
	-15.27	921.48	1246.99	1469.05	1255.38	1119.41	1125.19	1019.14	950.929	1258.45	1187.31			1138.12	1229.31
	Figure 3E - CKD+Probenecid OXPHOS Conductance Fatty Acid Substrate (male and female)
													Male Carbophydrate Substrated OXPHOS Conductance
		Male JO2 Fatty Acid Substrate (pmols/sec/mg)												AHRfl/fl Prob	AHRmKO Prob
	ΔGATP (Kcal/mol)	AHRfl/fl Prob						AHRmKO Prob						247.05	341.315
	-12.94	1117.26	1474.93	1722.26	693.904	2209.29	1077.07	1579.79	2744.51	1429.06	2085.69	1898.86		330.198	650.181
	-13.83	1031.06	1325.66	1684.3	627.776	1970.62	966.656	1429.19	2433.62	1315.1	1851.81	1763.83		300.611	286.46
	-14.25	886.272	1200.64	1583.22	612.088	1799.18	887.248	1264.42	2184.26	1166.59	1659.3	1634.22		137.938	470.038
	-14.8	796.528	956.736	1297.65	525.112	1462.03	755.208	1024.76	1710.12	974.328	1335.86	1365.9		493.254	347.235
	-15.27	511.336	700.992	1024.34	341.832	1032.55	606.432	792.856	1222.7	766.976	983.928	1085.73		199.881
		Female JO2 Fatty Acid Substrate (pmols/sec/mg)											Female Fatty Acid Substrate OXPHOS Conductance
	ΔGATP (Kcal/mol)	AHRfl/fl Prob					AHRmKO Prob							AHRfl/fl Prob	AHRmKO Prob
	-12.94	1559.24	1719.88	2038.93	1595.38	2280.08	1476.59	1863.81	1759.02	1908.19	1765.83			174.254	166.094
	-13.83	1486.67	1577.06	1906.15	1584.15	2142.54	1380.27	1673.62	1593.89	1804.07	1627.34			217.754	333.341
	-14.25	1432.91	1461.39	1779.14	1548.56	2116.79	1311.03	1646.58	1454.58	1802.58	1488.06			357.865	335.082
	-14.8	1163.22	1369.95	1497.55	1434.9	1684.58	1189.85	1412.14	1220.36	1536.84	1188.34			193.042	276.213
	-15.27	1220.34	1200.02	1198.5	1088.7	1227.39	1094.73	1026.58	976.476	1230.3	962.984			435.217	351.627
	Figure 3F - Correlations with OXPHOS Conductance (Male and Female)
	Male																			Female
	Plasma Kyn/Tryptophan Ratio Correlation with OXPHOS Conductance						Plasma Kynurenine correlation with OXPHOS Conductance						Skeletal Muscle Ahrr mRNA correlation with OXPHOS Conductance							Plasma Kyn/Tryptophan Ratio Correlation with OXPHOS Conductance						Plasma Kynurenine correlation with OXPHOS Conductance						Skeletal Muscle Ahrr mRNA correlation with OXPHOS Conductance
	Genotype	Sex	Group	Kyn/Tryp Ratio	OXPHOS Conductance		Genotype	Sex	Group	Kynurenine (ng/ml)	OXPHOS Conductance		Genotype	Sex	Group	Ahrr mRNA Fold	OXPHOS Conductance			Genotype	Sex	Group	Kyn/Tryp Ratio	OXPHOS Conductance		Genotype	Sex	Group	Kynurenine (ng/ml)	OXPHOS Conductance		Genotype	Sex	Group	Ahrr mRNA Fold	OXPHOS Conductance
	AHRfl/fl	Male	Con	0.645604	2514.66		AHRfl/fl	Male	Con	130.209	2514.66		AHRfl/fl	Male	Con	0.531243	2233.45			AHRfl/fl	Female	Con	0.584886	1323.32		AHRfl/fl	Female	Con	161.103	1323.32		AHRfl/fl	Female	Con	0.130946	1323.32
	AHRfl/fl	Male	Con	0.743548	2591.91		AHRfl/fl	Male	Con	113.718	2591.91		AHRfl/fl	Male	Con	0.860531	2514.66			AHRfl/fl	Female	Con	0.743524	1488.97		AHRfl/fl	Female	Con	198.334	1488.97		AHRfl/fl	Female	Con	0.85605	1488.97
	AHRfl/fl	Male	Con	0.850508	2136.06		AHRfl/fl	Male	Con	119.861	2136.06		AHRfl/fl	Male	Con	0.737977	2591.91			AHRfl/fl	Female	Con	0.411881	2663.9		AHRfl/fl	Female	Con	152.406	2663.9		AHRfl/fl	Female	Con	0.778992	2663.9
	AHRfl/fl	Male	Con	0.381052	2350.47		AHRfl/fl	Male	Con	103.787	2350.47		AHRfl/fl	Male	Con	1.12143	2136.06			AHRfl/fl	Female	Con	0.810044	1852.13		AHRfl/fl	Female	Con	175.921	1852.13		AHRfl/fl	Female	Con	1.71764	1852.13
	AHRfl/fl	Male	CKD	0.798185	1479.78		AHRfl/fl	Male	CKD	76.3999	1479.78		AHRfl/fl	Male	Con	1.76386	2350.47			AHRfl/fl	Female	Con	0.816327	2154.99		AHRfl/fl	Female	Con	163.766	2154.99		AHRfl/fl	Female	Con	0.896119	2154.99
	AHRfl/fl	Male	CKD	1.20058	1604.88		AHRfl/fl	Male	CKD	152.053	1604.88		AHRfl/fl	Male	CKD	0.832519	2012.7			AHRfl/fl	Female	CKD	2.40375	1292.5		AHRfl/fl	Female	CKD	154.482	1292.5		AHRfl/fl	Female	CKD	0.708161	1292.5
	AHRfl/fl	Male	CKD	1.0588	1385.24		AHRfl/fl	Male	CKD	103.755	1385.24		AHRfl/fl	Male	CKD	1.84618	1877			AHRfl/fl	Female	CKD	1.27834	1055.6		AHRfl/fl	Female	CKD	231.886	1055.6		AHRfl/fl	Female	CKD	1.60647	1055.6
	AHRfl/fl	Male	CKD	1.31325	1228.6		AHRfl/fl	Male	CKD	139.739	1228.6		AHRfl/fl	Male	CKD	1.91541	1316.55			AHRfl/fl	Female	CKD	1.44191	1254.29		AHRfl/fl	Female	CKD	146.712	1254.29		AHRfl/fl	Female	CKD	0.52361	1254.29
	AHRfl/fl	Male	CKD+Prob.	1.56307	1104.52		AHRfl/fl	Male	CKD+Prob.	166.293	1104.52		AHRfl/fl	Male	CKD	0.374851	1677.08			AHRfl/fl	Female	CKD	1.9858	1338.18		AHRfl/fl	Female	CKD	178.738	1338.18		AHRfl/fl	Female	CKD	1.13893	1338.18
	AHRfl/fl	Male	CKD+Prob.	1.96454	1385.47		AHRfl/fl	Male	CKD+Prob.	193.229	1385.47		AHRfl/fl	Male	CKD	1.89783	1311.88			AHRfl/fl	Female	CKD+Prob.	1.69444	1164.42		AHRfl/fl	Female	CKD+Prob.	161.935	1228.97		AHRfl/fl	Female	CKD+Prob.	1.16229	1164.42
	AHRfl/fl	Male	CKD+Prob.	1.16788	1668.16		AHRfl/fl	Male	CKD+Prob.	135.339	1668.16		AHRfl/fl	Male	CKD	0.846982	1314.97			AHRfl/fl	Female	CKD+Prob.	2.11106	1552.95		AHRfl/fl	Female	CKD+Prob.	154.593	1164.42		AHRfl/fl	Female	CKD+Prob.	0.787836	1552.95
	AHRfl/fl	Male	CKD+Prob.	1.8655	1619.15		AHRfl/fl	Male	CKD+Prob.	204.153	1619.15		AHRfl/fl	Male	CKD+Prob.	3.29793	1104.52			AHRfl/fl	Female	CKD+Prob.	1.72784	1814.7		AHRfl/fl	Female	CKD+Prob.	164.796	1552.95		AHRfl/fl	Female	CKD+Prob.	1.21107	1814.7
	AHRfl/fl	Male	CKD+Prob.	2.17885	827.501		AHRfl/fl	Male	CKD+Prob.	299.828	827.501		AHRfl/fl	Male	CKD+Prob.	0.800324	1515.43			AHRfl/fl	Female	CKD+Prob.	1.5051	1228.97		AHRfl/fl	Female	CKD+Prob.	115.419	1814.7		AHRfl/fl	Female	CKD+Prob.	0.847067	1228.97
													AHRfl/fl	Male	CKD+Prob.	1.98923	1385.47
	AHRmKO	Male	Con	1.33802	1353.05		AHRmKO	Male	Con	167.407	1353.05		AHRfl/fl	Male	CKD+Prob.	1.53434	1668.16			AHRmKO	Female	Con	0.99832	2268.27		AHRmKO	Female	Con	187.869	2268.27		AHRmKO	Female	Con	1.0617	2268.27
	AHRmKO	Male	Con	0.996206	2898.07		AHRmKO	Male	Con	125.853	2898.07		AHRfl/fl	Male	CKD+Prob.	0.959872	1619.15			AHRmKO	Female	Con	0.84505	2756.66		AHRmKO	Female	Con	163.606	2756.66		AHRmKO	Female	Con	1.52617	2756.66
	AHRmKO	Male	Con	1.3565	2478.34		AHRmKO	Male	Con	161.6	2478.34		AHRfl/fl	Male	CKD+Prob.	1.66364	1683.14			AHRmKO	Female	Con	0.486602	1209.31		AHRmKO	Female	Con	192.84	1209.31		AHRmKO	Female	Con	1.70439	1209.31
	AHRmKO	Male	Con	1.35094	2469.45		AHRmKO	Male	Con	148.216	2469.45		AHRfl/fl	Male	CKD+Prob.	1.59309	1727.71			AHRmKO	Female	Con	0.473871	1411.51		AHRmKO	Female	Con	111.528	1411.51		AHRmKO	Female	Con	1.10075	1411.51
	AHRmKO	Male	Con	0.426049	1855.28		AHRmKO	Male	Con	65.1697	1855.28		AHRfl/fl	Male	CKD+Prob.	2.45985	827.501			AHRmKO	Female	Con	0.584056	1866.81		AHRmKO	Female	Con	161.934	1866.81		AHRmKO	Female	Con	1.24929	1866.81
	AHRmKO	Male	CKD	2.05652	1187.3		AHRmKO	Male	CKD	108.245	1187.3		AHRfl/fl	Male	CKD+Prob.	1.08148	1261.46			AHRmKO	Female	CKD	2.62024	1225.55		AHRmKO	Female	CKD	197.1	1225.55		AHRmKO	Female	CKD	0.65702	1225.55
	AHRmKO	Male	CKD	2.04491	1165.42		AHRmKO	Male	CKD	105.713	1165.42									AHRmKO	Female	CKD	2.22371	1130.06		AHRmKO	Female	CKD	202.035	1130.06		AHRmKO	Female	CKD	0.667395	1130.06
	AHRmKO	Male	CKD	1.52274	1123.05		AHRmKO	Male	CKD	106.781	1123.05		AHRmKO	Male	Con	1.4453	1353.05			AHRmKO	Female	CKD	1.10352	803.134		AHRmKO	Female	CKD	188.453	803.134		AHRmKO	Female	CKD	0.319572	803.134
	AHRmKO	Male	CKD	1.39199	1571.34		AHRmKO	Male	CKD	140.737	1571.34		AHRmKO	Male	Con	1.50484	2898.07			AHRmKO	Female	CKD	1.16505	2002.86		AHRmKO	Female	CKD	144.891	2002.86		AHRmKO	Female	CKD	0.742547	2002.86
	AHRmKO	Male	CKD	1.00116	1813.49		AHRmKO	Male	CKD	138.666	1813.49		AHRmKO	Male	Con	0.565385	2478.34			AHRmKO	Female	CKD	1.42577	2114.06		AHRmKO	Female	CKD	189.272	2114.06		AHRmKO	Female	CKD	0.454562	2114.06
	AHRmKO	Male	CKD+Prob.	1.2224	2012.7		AHRmKO	Male	CKD+Prob.	2012.7	146.86		AHRmKO	Male	Con	1.22191	2469.45			AHRmKO	Female	CKD+Prob.	2.47955	1442.2		AHRmKO	Female	CKD+Prob.	339.77	1442.2		AHRmKO	Female	CKD	2.10963	789.679
	AHRmKO	Male	CKD+Prob.	2.72813	1877		AHRmKO	Male	CKD+Prob.	1877	186.057		AHRmKO	Male	Con	1.37004	1855.28			AHRmKO	Female	CKD+Prob.	1.2153	1318.07		AHRmKO	Female	CKD+Prob.	141.315	1318.07		AHRmKO	Female	CKD+Prob.	0.377477	1442.2
	AHRmKO	Male	CKD+Prob.	2.2178	1316.55		AHRmKO	Male	CKD+Prob.	1316.55	173.031		AHRmKO	Male	Con	0.734264	2606.91			AHRmKO	Female	CKD+Prob.	2.23873	1659.53		AHRmKO	Female	CKD+Prob.	263.498	1659.53		AHRmKO	Female	CKD+Prob.	0.165143	1318.07
	AHRmKO	Male	CKD+Prob.	2.46005	1677.08		AHRmKO	Male	CKD+Prob.	1677.08	202.123		AHRmKO	Male	CKD	0.659253	1187.3			AHRmKO	Female	CKD+Prob.	1.40564	1819.34		AHRmKO	Female	CKD+Prob.	163.467	1819.34		AHRmKO	Female	CKD+Prob.	0.78466	1659.53
	AHRmKO	Male	CKD+Prob.	2.33118	1311.88		AHRmKO	Male	CKD+Prob.	1311.88	172.798		AHRmKO	Male	CKD	0.472479	1165.42			AHRmKO	Female	CKD+Prob.	1.48589	1351.33		AHRmKO	Female	CKD+Prob.	178.933	1351.33		AHRmKO	Female	CKD+Prob.	0.758425	1819.34
													AHRmKO	Male	CKD	0.81898	1123.05															AHRmKO	Female	CKD+Prob.	0.800386	1351.33
													AHRmKO	Male	CKD	0.751694	1571.34
													AHRmKO	Male	CKD	0.550231	1813.49
													AHRmKO	Male	CKD+Prob.	0.832519	2012.7
													AHRmKO	Male	CKD+Prob.	1.84618	1877
													AHRmKO	Male	CKD+Prob.	1.91541	1316.55
													AHRmKO	Male	CKD+Prob.	0.374851	1677.08
													AHRmKO	Male	CKD+Prob.	1.89783	1311.88
													AHRmKO	Male	CKD+Prob.	0.846982	1314.97

## Sheet: Supplemental Figure 3
	Supplemental Figure 3A - Mitochondria related mRNA Expression
		Pdk4 mRNA Fold Change					Pdk4 mRNA Fold Change						Pdha1 mRNA Fold Change					Pdha1 mRNA Fold Change						Male Ndufa5 mRNA Fold Change					Female Ndufa5 mRNA Fold Change						Male Cs mRNA Fold Change					Female Cs mRNA Fold Change						Male Cox8 mRNA Fold Change
		Genotype	Sex	Group	Pdk4 mRNA Fold		Genotype	Sex	Group	Pdk4 mRNA Fold			Genotype	Sex	Group	Pdha1 mRNA Fold		Genotype	Sex	Group	Pdha1 mRNA Fold			Genotype	Sex	Group	Ndufa5 mRNA Fold		Genotype	Sex	Group	Ndufa5 mRNA Fold			Genotype	Sex	Group	Cs mRNA Fold		Genotype	Sex	Group	Cs mRNA Fold			Genotype	Sex	Group	Cox8 mRNA Fold
		AHRfl/fl	Male	Con	0.833968		AHRfl/fl	Female	Con	1.35725			AHRfl/fl	Male	Con	0.821684		AHRfl/fl	Female	Con	1.08063			AHRfl/fl	Male	Con	0.879402		AHRfl/fl	Female	Con	1.13029			AHRfl/fl	Male	Con	0.844825		AHRfl/fl	Female	Con	1.0754			AHRfl/fl	Male	Con	0.978865
		AHRfl/fl	Male	Con	1.09486		AHRfl/fl	Female	Con	0.925929			AHRfl/fl	Male	Con	0.71215		AHRfl/fl	Female	Con	1.24447			AHRfl/fl	Male	Con	0.747845		AHRfl/fl	Female	Con	1.14308			AHRfl/fl	Male	Con	0.738463		AHRfl/fl	Female	Con	1.08445			AHRfl/fl	Male	Con	0.881229
		AHRfl/fl	Male	Con	0.433846		AHRfl/fl	Female	Con	0.956267			AHRfl/fl	Male	Con	1.0375		AHRfl/fl	Female	Con	0.796763			AHRfl/fl	Male	Con	1.06111		AHRfl/fl	Female	Con	0.867424			AHRfl/fl	Male	Con	1.01792		AHRfl/fl	Female	Con	0.795766			AHRfl/fl	Male	Con	1.06627
		AHRfl/fl	Male	Con	1.068		AHRfl/fl	Female	Con	0.364514			AHRfl/fl	Male	Con	1.14042		AHRfl/fl	Female	Con	0.601293			AHRfl/fl	Male	Con	1.17825		AHRfl/fl	Female	Con	0.605713			AHRfl/fl	Male	Con	1.20078		AHRfl/fl	Female	Con	0.65703			AHRfl/fl	Male	Con	1.13962
		AHRfl/fl	Male	Con	1.02088		AHRfl/fl	Female	Con	1.71735			AHRfl/fl	Male	Con	1.08565		AHRfl/fl	Female	Con	1.19576			AHRfl/fl	Male	Con	1.08349		AHRfl/fl	Female	Con	1.0886			AHRfl/fl	Male	Con	1.18206		AHRfl/fl	Female	Con	1.25519			AHRfl/fl	Male	Con	1.0035
		AHRfl/fl	Male	Con	1.10193		AHRfl/fl	Female	Con	1.32926			AHRfl/fl	Male	Con	1.33041		AHRfl/fl	Female	Con	1.298			AHRfl/fl	Male	Con	1.12248		AHRfl/fl	Female	Con	1.35323			AHRfl/fl	Male	Con	1.1094		AHRfl/fl	Female	Con	1.30659			AHRfl/fl	Male	Con	0.950708
		AHRfl/fl	Male	CKD	0.18545		AHRfl/fl	Female	CKD	0.813526			AHRfl/fl	Male	CKD	0.515711		AHRfl/fl	Female	CKD	1.3095			AHRfl/fl	Male	CKD	0.576366		AHRfl/fl	Female	CKD	1.4063			AHRfl/fl	Male	CKD	0.515673		AHRfl/fl	Female	CKD	1.04042			AHRfl/fl	Male	CKD	0.56869
		AHRfl/fl	Male	CKD	0.352739		AHRfl/fl	Female	CKD	0.197798			AHRfl/fl	Male	CKD	0.693514		AHRfl/fl	Female	CKD	1.09328			AHRfl/fl	Male	CKD	0.833284		AHRfl/fl	Female	CKD	1.07147			AHRfl/fl	Male	CKD	0.752759		AHRfl/fl	Female	CKD	1.05009			AHRfl/fl	Male	CKD	0.933888
		AHRfl/fl	Male	CKD	0.89582		AHRfl/fl	Female	CKD	0.815954			AHRfl/fl	Male	CKD	0.54286		AHRfl/fl	Female	CKD	1.94887			AHRfl/fl	Male	CKD	0.601218		AHRfl/fl	Female	CKD	1.87245			AHRfl/fl	Male	CKD	0.611587		AHRfl/fl	Female	CKD	1.5715			AHRfl/fl	Male	CKD	0.577002
		AHRfl/fl	Male	CKD	0.381044		AHRfl/fl	Female	CKD	0.505485			AHRfl/fl	Male	CKD	0.641957		AHRfl/fl	Female	CKD	1.01153			AHRfl/fl	Male	CKD	0.726243		AHRfl/fl	Female	CKD	1.03046			AHRfl/fl	Male	CKD	0.742067		AHRfl/fl	Female	CKD	0.771591			AHRfl/fl	Male	CKD	0.694649
		AHRfl/fl	Male	CKD	1.4194		AHRfl/fl	Female	CKD	1.15774			AHRfl/fl	Male	CKD	0.893843		AHRfl/fl	Female	CKD	0.910709			AHRfl/fl	Male	CKD	0.897778		AHRfl/fl	Female	CKD	1.00802			AHRfl/fl	Male	CKD	0.843773		AHRfl/fl	Female	CKD	0.917392			AHRfl/fl	Male	CKD	0.75718
		AHRfl/fl	Male	CKD	0.723439		AHRfl/fl	Female	CKD	0.419347			AHRfl/fl	Male	CKD	0.514281		AHRfl/fl	Female	CKD	0.730548			AHRfl/fl	Male	CKD	0.645088		AHRfl/fl	Female	CKD	0.686532			AHRfl/fl	Male	CKD	0.603273		AHRfl/fl	Female	CKD	0.668639			AHRfl/fl	Male	CKD	0.589621
		AHRfl/fl	Male	CKD+Prob.	1.97117		AHRfl/fl	Female	CKD+Prob.	1.69055			AHRfl/fl	Male	CKD+Prob.	1.13634		AHRfl/fl	Female	CKD+Prob.	0.878122			AHRfl/fl	Male	CKD+Prob.	1.67644		AHRfl/fl	Female	CKD+Prob.	0.994243			AHRfl/fl	Male	CKD+Prob.	1.29615		AHRfl/fl	Female	CKD+Prob.	0.898474			AHRfl/fl	Male	CKD+Prob.	1.07301
		AHRfl/fl	Male	CKD+Prob.	1.33207		AHRfl/fl	Female	CKD+Prob.	1.24246			AHRfl/fl	Male	CKD+Prob.	1.09705		AHRfl/fl	Female	CKD+Prob.	1.29222			AHRfl/fl	Male	CKD+Prob.	1.17865		AHRfl/fl	Female	CKD+Prob.	1.30615			AHRfl/fl	Male	CKD+Prob.	1.19443		AHRfl/fl	Female	CKD+Prob.	1.41106			AHRfl/fl	Male	CKD+Prob.	1.08365
		AHRfl/fl	Male	CKD+Prob.	1.38999		AHRfl/fl	Female	CKD+Prob.	0.85456			AHRfl/fl	Male	CKD+Prob.	0.998794		AHRfl/fl	Female	CKD+Prob.	0.945725			AHRfl/fl	Male	CKD+Prob.	1.05145		AHRfl/fl	Female	CKD+Prob.	1.12244			AHRfl/fl	Male	CKD+Prob.	1.15253		AHRfl/fl	Female	CKD+Prob.	1.04706			AHRfl/fl	Male	CKD+Prob.	0.94512
		AHRfl/fl	Male	CKD+Prob.	1.87261		AHRfl/fl	Female	CKD+Prob.	3.37465			AHRfl/fl	Male	CKD+Prob.	0.763958		AHRfl/fl	Female	CKD+Prob.	1.33965			AHRfl/fl	Male	CKD+Prob.	0.95534		AHRfl/fl	Female	CKD+Prob.	1.35991			AHRfl/fl	Male	CKD+Prob.	1.32917		AHRfl/fl	Female	CKD+Prob.	1.15374			AHRfl/fl	Male	CKD+Prob.	0.644402
		AHRfl/fl	Male	CKD+Prob.	0.806832		AHRfl/fl	Female	CKD+Prob.	1.19878			AHRfl/fl	Male	CKD+Prob.	1.10319		AHRfl/fl	Female	CKD+Prob.	0.945069			AHRfl/fl	Male	CKD+Prob.	0.828453		AHRfl/fl	Female	CKD+Prob.	0.911491			AHRfl/fl	Male	CKD+Prob.	1.21881		AHRfl/fl	Female	CKD+Prob.	0.92881			AHRfl/fl	Male	CKD+Prob.	1.0637
													AHRfl/fl	Male	CKD+Prob.	1.03707								AHRfl/fl	Male	CKD+Prob.	1.32747								AHRfl/fl	Male	CKD+Prob.	1.22697								AHRfl/fl	Male	CKD+Prob.	1.00567
		AHRmKO	Male	Con	0.921062		AHRmKO	Female	Con	0.552866			AHRfl/fl	Male	CKD+Prob.	0.953986		AHRmKO	Female	Con	1.2745			AHRfl/fl	Male	CKD+Prob.	1.00358		AHRmKO	Female	Con	1.37052								AHRmKO	Female	Con	1.18493			AHRfl/fl	Male	CKD+Prob.	1.10106
		AHRmKO	Male	Con	0.654889		AHRmKO	Female	Con	1.06549								AHRmKO	Female	Con	1.37083								AHRmKO	Female	Con	1.50512								AHRmKO	Female	Con	1.18281
		AHRmKO	Male	Con	0.759512		AHRmKO	Female	Con	1.95629			AHRmKO	Male	Con	0.557959		AHRmKO	Female	Con	1.23672			AHRmKO	Male	Con	0.652692		AHRmKO	Female	Con	1.17508			AHRmKO	Male	Con	0.592078		AHRmKO	Female	Con	1.23095			AHRmKO	Male	Con	0.706842
		AHRmKO	Male	Con	0.532548		AHRmKO	Female	Con	0.965232			AHRmKO	Male	Con	1.12959		AHRmKO	Female	Con	1.49984			AHRmKO	Male	Con	1.13572		AHRmKO	Female	Con	1.42495			AHRmKO	Male	Con	1.22367		AHRmKO	Female	Con	1.31561			AHRmKO	Male	Con	1.1635
		AHRmKO	Male	Con	1.03585		AHRmKO	Female	Con	0.699587			AHRmKO	Male	Con	1.28238		AHRmKO	Female	Con	1.44541			AHRmKO	Male	Con	1.12559		AHRmKO	Female	Con	1.15732			AHRmKO	Male	Con	1.20311		AHRmKO	Female	Con	1.1749			AHRmKO	Male	Con	1.19238
		AHRmKO	Male	Con	0.798928								AHRmKO	Male	Con	1.34								AHRmKO	Male	Con	1.68281								AHRmKO	Male	Con	1.08228								AHRmKO	Male	Con	1.24512
		AHRmKO	Male	CKD	0.805395		AHRmKO	Female	CKD	1.27548			AHRmKO	Male	Con	0.991427		AHRmKO	Female	CKD	1.02397			AHRmKO	Male	Con	1.29879		AHRmKO	Female	CKD	0.711119			AHRmKO	Male	Con	1.00202		AHRmKO	Female	CKD	1.00494			AHRmKO	Male	Con	1.45182
		AHRmKO	Male	CKD	0.674334		AHRmKO	Female	CKD	1.11805			AHRmKO	Male	Con	1.32887		AHRmKO	Female	CKD	1.03345			AHRmKO	Male	Con	1.41345		AHRmKO	Female	CKD	1.28085			AHRmKO	Male	Con	1.18503		AHRmKO	Female	CKD	1.02567			AHRmKO	Male	Con
		AHRmKO	Male	CKD	0.490843		AHRmKO	Female	CKD	0.353564			AHRmKO	Male	CKD	0.777511		AHRmKO	Female	CKD	0.96083			AHRmKO	Male	CKD	0.989466		AHRmKO	Female	CKD	0.882976			AHRmKO	Male	CKD	0.731181		AHRmKO	Female	CKD	0.909927			AHRmKO	Male	CKD	0.731251
		AHRmKO	Male	CKD	0.437868		AHRmKO	Female	CKD	1.08411			AHRmKO	Male	CKD	0.786124		AHRmKO	Female	CKD	0.906647			AHRmKO	Male	CKD	0.874575		AHRmKO	Female	CKD	1.04374			AHRmKO	Male	CKD	0.795759		AHRmKO	Female	CKD	0.907515			AHRmKO	Male	CKD	0.829829
		AHRmKO	Male	CKD	0.379593		AHRmKO	Female	CKD	0.716766			AHRmKO	Male	CKD	0.588147		AHRmKO	Female	CKD	0.936202			AHRmKO	Male	CKD	1.22102		AHRmKO	Female	CKD	0.953377			AHRmKO	Male	CKD	0.582464		AHRmKO	Female	CKD	0.895436			AHRmKO	Male	CKD	0.919636
		AHRmKO	Male	CKD	0.499528		AHRmKO	Female	CKD	0.424212			AHRmKO	Male	CKD	0.605946		AHRmKO	Female	CKD	0.832768			AHRmKO	Male	CKD	0.799032		AHRmKO	Female	CKD	0.854287			AHRmKO	Male	CKD	0.715054		AHRmKO	Female	CKD	0.841991			AHRmKO	Male	CKD	0.878258
		AHRmKO	Male	CKD+Prob.	0.780202		AHRmKO	Female	CKD+Prob.	0.572119			AHRmKO	Male	CKD	0.753471		AHRmKO	Female	CKD+Prob.	0.85919			AHRmKO	Male	CKD	0.962916		AHRmKO	Female	CKD+Prob.	1.25741			AHRmKO	Male	CKD	0.735074		AHRmKO	Female	CKD+Prob.	0.6129			AHRmKO	Male	CKD
		AHRmKO	Male	CKD+Prob.	0.801549		AHRmKO	Female	CKD+Prob.	2.14882			AHRmKO	Male	CKD	0.672609		AHRmKO	Female	CKD+Prob.	1.45077			AHRmKO	Male	CKD	0.942429		AHRmKO	Female	CKD+Prob.	1.47622			AHRmKO	Male	CKD	0.704367		AHRmKO	Female	CKD+Prob.	1.40432			AHRmKO	Male	CKD
		AHRmKO	Male	CKD+Prob.	1.37213		AHRmKO	Female	CKD+Prob.	2.55933			AHRmKO	Male	CKD+Prob.	0.685592		AHRmKO	Female	CKD+Prob.	1.61506			AHRmKO	Male	CKD+Prob.	0.854029		AHRmKO	Female	CKD+Prob.	1.14937			AHRmKO	Male	CKD+Prob.	0.654581		AHRmKO	Female	CKD+Prob.	1.54029			AHRmKO	Male	CKD+Prob.	0.759986
		AHRmKO	Male	CKD+Prob.	1.609		AHRmKO	Female	CKD+Prob.	1.14364			AHRmKO	Male	CKD+Prob.	0.812832		AHRmKO	Female	CKD+Prob.	1.42188			AHRmKO	Male	CKD+Prob.	0.80792		AHRmKO	Female	CKD+Prob.	1.44088			AHRmKO	Male	CKD+Prob.	0.731977		AHRmKO	Female	CKD+Prob.	1.20682			AHRmKO	Male	CKD+Prob.	0.729609
		AHRmKO	Male	CKD+Prob.	0.964172		AHRmKO	Female	CKD+Prob.	0.299248			AHRmKO	Male	CKD+Prob.	1.1066		AHRmKO	Female	CKD+Prob.	1.16443			AHRmKO	Male	CKD+Prob.	0.961256		AHRmKO	Female	CKD+Prob.	1.25787			AHRmKO	Male	CKD+Prob.	1.03066		AHRmKO	Female	CKD+Prob.	1.58634			AHRmKO	Male	CKD+Prob.	1.02957
		AHRmKO	Male	CKD+Prob.	1.23617		AHRmKO	Female	CKD+Prob.	0.592333			AHRmKO	Male	CKD+Prob.	0.777264		AHRmKO	Female	CKD+Prob.	1.36694			AHRmKO	Male	CKD+Prob.	0.756523		AHRmKO	Female	CKD+Prob.	1.22269			AHRmKO	Male	CKD+Prob.	0.931569		AHRmKO	Female	CKD+Prob.	1.15546			AHRmKO	Male	CKD+Prob.	0.873204
													AHRmKO	Male	CKD+Prob.	0.62439								AHRmKO	Male	CKD+Prob.	0.529847								AHRmKO	Male	CKD+Prob.	0.656978								AHRmKO	Male	CKD+Prob.	0.666086
													AHRmKO	Male	CKD+Prob.	0.826825								AHRmKO	Male	CKD+Prob.	0.875413								AHRmKO	Male	CKD+Prob.	1.10906								AHRmKO	Male	CKD+Prob.	1.17663
	Supplemental Figure 3B - JH2O2 male and female
			Male JH2O2 Mixed Substrate (CKD Only)
		ΔGATP (Kcal/mol)	AhRfl/fl Con								AhRmKO Con								AhRfl/flCKD										AhRmKOCKD
		-12.94	102.5	121.012	95.8373	109.045	62.1521	66.6878	106.109	79.4508	81.9902	84.8288	69.2947	106.998	93.0545	80.1525	99.5181	168.544	143.193	119.894	136.849	130.207	86.1473	155.145	84.8013	109.524	225.384	94.2179	156.219	134.922	136.471	156.447	161.068	87.4325	241.957	227.88	136.655	123.473
		-13.83	91.8084	114.666	114.014	93.219	134.906	73.9072	95.7475	120.883	118.778	89.4765	68.9198	131.052	112.808	99.2335	159.308	166.238	153.966	168.09	137.727	115.156	114.613	178.14	84.1507	136.4	169.545	185.645	121.653	131.163	141.678	169.132	196.918	97.5167	239.76	188.711	159.475	214.846
		-14.25	135.078	141.458	134.373	100.43	148.781	86.9838	133.629	164.711	150.238	99.8792	101.08	102.329	185.142	140.466	156.201	200.119	211.072	193.106	178.529	118.641	127.415	204.898	146.426	144.468	265.1	242.101	165.104	135.952	173.821	194.43	213.299	128.06	236.762	228.837	177.697	204.438
		-14.8	195.865	156.327	137.742	186.492	139.806	119.608	203.924	163.748	250.396	109.303	109.423	151.302	206.758	131.279	157.856	215.599	275.63	238.87	233.369	136.736	134.167	195.24	133.732	323.142	298.567	296.935	197.834	182.541	169.729	206.313	213.638	224.453	167.995	211.725	196.041	203.377
		-15.27	314.891	240.36	225.61	226.11	169.075	209.974	217.794	228.17	300.826	156.329	127.432	206.554	207.607	326.802	271.894	306.49	271.109	248.736	290.905	223.083	312.938	277.769	173.145	369.845	398.628	367.365	258.747	275.406	284.037	381.068	261.229	281.899	272.649	263.438	252.668	338.376
			Male JH2O2 Mixed substrate (CKD+Probenecid)
		ΔGATP (Kcal/mol)	AHRfl/fl Prob									AHRmKO Prob
		-12.94	99.3645	85.8529	143.453	271.982	144.993	191.136	205.2	174.984	135.738	100.131	92.9062	153.46	159.604	180.414
		-13.83	109.001	134.991	132.379	218.294	125.734	178.557	253.69	147.991	121.376	150.754	146.059	144.702	159.438	222.334
		-14.25	115.372	208.935	290.101	352.949	139.294	209.226	277.936	169.706	186.639	183.348	170.361	156.638	174.61	237.75
		-14.8	137.584	222.656	267.237	358.048	252.748	228.221	261.273	238.152	275.803	137.77	256.819	230.085	222.129	316.361
		-15.27	245.736	410.014	284.324	482.344	312.538	254.387	245.677	307.303	300.118	173.349	256.855	247.713	248.712	308.668
			Male JH2O2 Carbohydrate (CKD+Probenecid)
		ΔGATP (Kcal/mol)	AHRfl/fl Prob					AHRmKO Prob
		-12.94	212.972	72.439	79.9037	92.9115	139.593	86.3421	210.427	94.5875	169.015
		-13.83	221.767	155.622	125.167	92.5479	137.095	133.335	133.182	109.235	152.935
		-14.25	284.151	142.887	195.628	169.668	283.534	124.234	255.052	143.101	150.589
		-14.8	379.478	227.165	198.347	152.619	248.663	161.698	305.725	150.283	226.498
		-15.27	346.214	310.27	190.275	170.78	253.768	192.988	423.576	174.538	222.041
		ΔGATP (Kcal/mol)	Male JH2O2 Fatty Acid (CKD+Probenecid)
		-12.94	AHRfl/fl Prob					AHRmKO Prob
		-13.83	154.103	240.213	133.291	145.532	162.785	116.646	212.95	96.0035	119.182
		-14.25	149.193	226.314	175.531	167.897	204.54	103.106	145.367	104.358	184.242
		-14.8	134.628	272.642	166.74	156.383	245.613	115.926	173.343	141.036	208.454
		-15.27	179.666	280.91	236.416	225.453	264.685	262.361	182.576	167.473	375.683
			304.625	283.168	237.446	287.041	245.146	217.055	286.067	209.308	353.309
			Female JH2O2 Mixed substate (CKD Only)
		ΔGATP (Kcal/mol)	AhRfl/fl Con												AhRmKO Con								AhRfl/flCKD										AhRmKOCKD
		-12.94	99.6558	87.1258	85.9047	94.0923	137.584	86.2203	78.1246	127.652	129.102	151.6	206.024	96.3852	77.3871	90.7536	101.37	86.596	129.97	115.171	106.995	116.328	93.4698	172.832	124.095	159.51	89.4741	163.513	140.47	91.0108	191.819	193.473	63.5083	168.025	105.373	80.5433	117.043	140.02	143.89	128.389
		-13.83	92.8656	86.7956	91.8206	72.2138	152.803	93.0182	87.57	115.03	124.939	141.5	180.939	126.236	87.4686	140.456	103.844	105.15	135.367	185.921	140.394	134.746	103.57	190.098	121.814	126.413	96.4209	170.156	163.052	118.279	231.921	198.054	129.216	188.33	89.1639	81.4201	103.287	135.535	128.133	103.832
		-14.25	88.1637	96.7531	89.9772	80.4549	163.045	102.997	125.088	161.461	157.171	171.594	199.38	165.443	80.4912	132.896	146.48	96.6301	129.412	198.593	170.964	133.75	125.334	195.297	165.881	135.798	98.4275	220.948	160.487	148.619	247.866	197.602	135.102	241.557	170.264	118.337	181.71	153.383	176.647	153.011
		-14.8	104.426	97.6134	93.3403	127.414	228.824	141.883	153.012	179.376	245.315	281.28	209.098	136.314	187.112	170.822	189.579	160.873	144.491	223.097	153.622	175.599	118.082	180.526	175.844	161.477	146.621	219.937	180.455	189.246	218.186	233.526	158.112	337.419	168.077	174.065	188.057	174.727	222.88	180.649
		-15.27	149.064	185.769	127.44	136.213	276.072	181.895	297.143	219.48	316.086	352.501	306.982	338.705	258.343	256.203	276.052	201.788	180.87	228.274	329.808	373.962	331.352	243.765	189.213	230.682	210.792	286.154	217.348	233.621	258.638	260.801	213.07	428.6	196.295	311.766	189.743	324.968	324.358	289.597
			Female JH2O2 Mixed Substrate (CKD+Probenecid)
		ΔGATP (Kcal/mol)	AHRfl/fl Prob					AHRmKO Prob
		-12.94	81.3251	95.656	163.555	175.503	122.622	146.926	142.869	116.06	102.379	73.0013
		-13.83	132.731	149.961	164.464	218.899	184.345	125.71	153.519	125.573	142.163	110.864
		-14.25	202.199	206.603	158.468	261.157	157.901	129.733	176.073	134.28	207.077	122.045
		-14.8	213.793	213.034	226.943	246.395	179.05	134.695	198.373	175.764	227.747	158.224
		-15.27	273.767	217.351	255.406	446.21	348.009	270.024	347.531	274.07	385.997	183.302
			Female JH2O2 Carbohydrate Substrate (CKD+Probenecid)
		ΔGATP (Kcal/mol)	AHRfl/fl Prob					AHRmKO Prob
		-12.94	63.6063	124.24	119.834	104.926	87.1923	127.246	101.892	64.3632	151.518	39.4267
		-13.83	127.079	197.18	133.784	131.486	97.9891	135.748	102.085	66.1514	121.623	62.6249
		-14.25	135.015	184.29	135.838	182.451	112.625	125.834	115.57	104.983	172.73	91.8313
		-14.8	207.165	199.202	141.447	211.314	213.656	179.73	144.792	202.851	175.229	128.781
		-15.27	332.263	222.168	170.441	207.747	301.035	367.395	227.394	304.047	226.802	159.806
			Female JH2O2 Fatty Acid Substrate (CKD+Probenecid)
		ΔGATP (Kcal/mol)	AHRfl/fl Prob					AHRmKO Prob
		-12.94	102.987	147.896	69.3873	107.635	127.572	118.863	191.594	168.553	58.4792
		-13.83	149.8	202.196	142.761	130.04	141.49	202.048	156.269	166.303	73.9467
		-14.25	180.141	256.692	147.468	189.264	197.109	145.876	89.3344	211.84	147.39
		-14.8	297.544	253.282	213.464	217.644	186.523	163.17	169.697	230.609	157.688
		-15.27	382.884	250.382	238.855	291.866	194.664	228.045	198.001	400.708	173.501

## Sheet: Supplemental Figure 4
	Supplemental Figure 4B - Vehicle vs Probenecid OXPHOS Conductance
															OXPHOS Conductance
			JO2 (pmols/sec/mg) Pyruvate Malate												Veh	Probenecid
		ΔGATP (Kcal/mol)	Vehicle					Probenecid							1735.1	1710.95
		-12.94	4775.06	4904.66	4952.3	5012.54	4777.69	4821.53	6889.38	4775.15	4460.78	3688.9			1716.92	2397.41
		-13.83	3858.85	4067.88	4116.93	4114.89	3880.77	3840.87	5646.27	3947.61	3665.28	3008.06			1739.9	1683.74
		-14.25	2875.15	3059.13	3185.69	3185.92	2895.04	2880.97	4147.06	3056.66	2840.08	2328.75			1778.12	1538.39
		-14.8	1593.53	1790.06	1839.98	1808.29	1658.43	1684.24	2454.09	1764.37	1681.97	1353.58			1713.49	1295.61
		-15.27	927.256	1103.29	1077.21	1049.82	968.352	1000.86	1606.56	1017.75	1030.22	792.816

## Sheet: Figure 4
	Figure 4C - Ahr, Cyp1a1, Ahrr expression MyoAAV-GFP vs MyoAAV-shAHR (Male and Female)
		Male
		Ahr mRNA Fold Con			Cyp1a1 mRNA Fold Con			Ahrr mRNA Fold Con
		MyoAAV-GFP	MyoAAV-shAHR		MyoAAV-GFP	MyoAAV-shAHR		MyoAAV-GFP	MyoAAV-shAHR
		0.99511	0.613568		1.41133	0.144141		0.97326	0.144532
		0.951826	0.774905		0.449843	0.080791		0.853624	0.651396
		1.07034	0.648223		2.14073	0.601755		2.01947	0.860731
		1.23834	0.796674		0.571985	0.763224		0.948439	0.608303
		1.17341	0.402403		2.22973	0.142824		0.957777	0.970284
		0.789618	0.598636		0.674271	0.254172		1.06128	0.211922
		1.10786	0.483889		2.24317	0.184886		0.411569	0.0295234
		0.775991	0.313648		1.7789	0.14602		1.42608	0.0779798
			0.565567		0.761554	0.0859176		0.484409	0.428274
			0.659092
		Female
		Ahr mRNA Fold Con			Cyp1a1 mRNA Fold Con			Ahrr mRNA Fold Con
		MyoAAV-GFP	MyoAAV-shAHR		MyoAAV-GFP	MyoAAV-shAHR		MyoAAV-GFP	MyoAAV-shAHR
		0.728467	0.457996		2.77121	0.5175		0.757972	0.594955
		1.50881	0.813667		0.729355	0.0497746		0.787624	0.448123
		1.51788	0.838197		1.59903	0.337261		0.685595	0.575267
		0.713873	0.770218		0.816205	0.480477		1.81487	0.00512246
		0.666407	0.799695		1.23966	0.027167		0.722609	0.316124
		1.25996	0.693931		0.437327	0.290875		1.637	1.18163
			0.482647		1.0773	0.0490394		1.13806
					0.649069	0.138516
	Figure 4E - JO2 vs ΔGATP MyoAAV-GFP vs MyoAAV-shAHR (Male)
			Male JO2 Mixed Substrate (pmols/sec/mg)
		ΔGATP (Kcal/mol)	MyoAAV-GFP									MyoAAV-shAHR
		-12.94	3062.99	3944.13	3487.92	4675.63	3604.92	3363.22	4699.43	5036.56	4333.86	4411.3	4771.9	5546.08	5271.3	4861.3	4587.96	4718.23	5436.68
		-13.83	2499.87	3352	2718.21	3682.46	2966.35	2683.48	3910.69	4187.66	3444	3535.22	3860.45	4288.36	4055.16	3964.42	3730.82	3713.96	4339.12
		-14.25	1918.14	2701.83	2131.4	2943.67	2388.93	2067.44	3173.46	3310.06	2710.62	2799.27	3029.06	3264.64	3229.43	3235.6	3036.78	2866.21	3456.83
		-14.8	1226.66	1693.54	1415.1	1903.28	1477.04	1312.1	1802.5	2029.28	1666.54	1830.81	1882.95	2113.03	2146.8	2073.8	1953.32	1778.51	2115.75
		-15.27	837.484	1102.78	939.976	1244.7	929.27	896.968	1378.55	1303.46	1103.04	1281.4	1208.65	1387.82	1422.49	1374.26	1288.77	1120.87	1442.19
			Male JO2 Carbohydrate Substrate (pmols/sec/mg)
		ΔGATP (Kcal/mol)	MyoAAV-GFP									MyoAAV-shAHR
		-12.94	3553.42	4273.29	3407.05	4374.13	3032.33	4316.87	4815.3	4539.23	3895.23	5185.7	4636.21	4587.57	4429.4	5082.02	4066.02	4459.37	4530.4
		-13.83	2916.9	3501.23	2886.26	3427.66	2471.04	3594.86	4074.35	3833.14	3192.48	4248.02	3879.49	3565.95	3688.72	4189.13	3298.1	3833.31	3686.04
		-14.25	2208.17	2851.08	2216.82	2595.23	1860.34	2728.97	3231.85	3037.65	2508.82	3174.72	3099.1	2669.19	2785.79	3359.4	2584.26	2984.21	2941.6
		-14.8	1423.36	1779.5	1410.5	1676.01	1154.7	1816.53	2019.4	1902.94	1587.54	2157.76	1878.84	1698.11	1809.57	2206.58	1679.36	1810.74	1940.37
		-15.27	1000.01	1205.51	930.416	1123.69	743.888	1218.85	1312.3	1209.78	1074.57	1424.82	1251.5	1176.91	1266.89	1463.14	1111.18	1124.02	1301.66
			Male JO2 Fatty Acid Substrate Substrate (pmols/sec/mg)
		ΔGATP (Kcal/mol)	MyoAAV-GFP									MyoAAV-shAHR
		-12.94	1400.93	1635.01	1396.45	1956.49	1064.54	1979.54	1748.42	1641.29	1876.18	1927.98	1921.24	1381.2	2410.16	2035.1	2042.7	1716.18	1991.93	1776.8
		-13.83	1319.66	1464.96	1216.38	1716.14	929.224	1724.37	1583.09	1478.57	1647.71	1776.31	1771.43	1147.33	2031.44	1810.95	1987.62	1403.92	1745.1	1553.42
		-14.25	1180.11	1270.06	1064.52	1469.39	840.744	1461.03	1473.58	1319.07	1436.78	1635.91	1588.75	980.952	1767.72	1577.18	1746.66	1295.42	1467.22	1375.84
		-14.8	994.72	1035.56	832.408	1162.41	702.088	1220.79	1335.25	1284	1112.38	1326.03	1259.87	797.704	1331.61	1182.82	1514.5	1159.81	1326.75	1170.77
		-15.27	802.472	846.96	637.8	855.133	512.584	890.219	1026.8	1017.74	959.064	934.544	979.488	547.904	974.194	1018.13	1143.45	872.352	919.648	897.88
	Figure 4F - JO2 vs ΔGATP MyoAAV-GFP vs MyoAAV-shAHR (Female)
			Female JO2 Mixed Substrate (pmols/sec/mg)
		ΔGATP (Kcal/mol)	MyoAAV-GFP								MyoAAV-shAHR
		-12.94	4291.46	3435.33	4933.27	3688.9	3664.58	4592.21	4081.59	3603.66	2949.34	3424.62	4762.01	3715.85	4180.46	4313.1	4040.61	3366.24	5099.28
		-13.83	3383.73	2769.85	3919.62	2867.37	2969.78	3553.7	3510.26	3050.26	2282.13	2717.65	3721.7	2920.68	3098.93	3537.34	3340.46	2719.37	4051.98
		-14.25	2561.83	2079.47	2997.98	2207.23	2371.09	2878.26	2909.34	2532.75	1799.16	2216.26	2864.24	2308.25	2408.26	2791.78	2736.98	2088.95	3286.27
		-14.8	1671.75	1409.72	1916.86	1448.9	1501.03	1909.1	2035.93	1667.73	1285.77	1630.52	1823.24	1590.74	1756.7	1809.49	1860.54	1482.78	2180.63
		-15.27	1101.5	950.528	1278.93	979.472	1037.55		1360.76	1183.28	840.27	1148.4	1215.52	1124.35		1189.41	1297.64	1106.68	1566.33
			Female JO2 Carbohydrate Substrate (pmols/sec/mg)
		ΔGATP (Kcal/mol)	MyoAAV-GFP								MyoAAV-shAHR
		-12.94	3717.87	3213.72	4599.13	3602.94	3076.58	4589.92	4080.5	3634.78	2519.82	2724.69	4786.83	3484.65	4033.65	4332.8	3858.9	3268.26	4812.75
		-13.83	2979.01	2657.39	3623.24	2864.1	3094.84	3690.34	3550.05	3071.48	2020.01	2146.03	3847.23	2753.16	3123.66	3593.25	3370.19	2716.94	3929.54
		-14.25	2269.05	2040.3	2790.26	2220.95	2414.5	2975.95	2942.32	2477.95	1642.07	1591.83	3018.45	2185.79	2532	2787.31	2796.05	2161.97	3111.57
		-14.8	1459.45	1317.45	1729.11	1411.8	1613.22	1956.15	1978.7	1713.22	1092.7	1147.98	1969.77	1430.75	1750.63	1850.23	1935.42	1582.18	2101.21
		-15.27	926.12	881.216	1134.27	950.136	1121.26	1360.15	1379.16	1276.54	751.4	714.83	1364.09	1054.42	1149.04	1191.23	1373.99	1194.46	1465.53
			Female JO2 Fatty Acid Substrate (pmols/sec/mg)
		ΔGATP (Kcal/mol)	MyoAAV-GFP								MyoAAV-shAHR
		-12.94	1431.39	1428.82	1534.35	1856.82	1529.67	1712.4	2086.97	2596.94	1519.21	1189.2	2282.63	1499.14	2183.7	2464.94	2095.81	2007.4	2542.68
		-13.83	1292.26	1277.16	1426.18	1557.42	1412.5	1551.15	1913.01	2356.29	1308.21	1102.15	1924.57	1360.58	1920.45	2298.43	1927.97	1860.75	2256.32
		-14.25	1206.66	1140.18	1309.7	1296.42	1310.42	1468.84	1695.22	2043.66	1138.07	970.09	1761.15	1172.74	1723.71	2052.05	1911.4	1702.32	1981.98
		-14.8	1036.54	928.872	1155.39	1142.15	1137.54	1349.01	1498.32	1840.5	896.25	733.38	1550.49	1002.18	1528.12	1707.64	1803.92	1460.54	1697.87
		-15.27	739.472	708.336	928.608	903.968	863.032	1037.31	1247.78	1485.15	697.29	513.47	1220.95	792.928	1175.3	1172.81	1367.99	1225.73	1385.88
	Figure 4G - OXPHOS Conductance MyoAAV-GFP vs MyoAAV-shAHR (Male)
		Male
		OXPHOS Conductance (Mixed Substrate)			OXPHOS Conductance (Carbohydrate Substrate)			OXPHOS Conductance (Fatty Acid Substrate)
		MyoAAV-GFP	MyoAAV-shAHR		MyoAAV-GFP	MyoAAV-shAHR		MyoAAV-GFP	MyoAAV-shAHR
		1164.88	1587.27		1339.65	1677.64		356.712	416.658
		1595.03	1869.74		1637.66	1872.51		428.517	556.807
		1241.65	1844.28		1369.24	1844.28		404.606	406.353
		1514.71	1844.05		1448.62	1689		477.704	570.447
		1444.55	1546.22		1647.47	1606.44		561.544	570.733
		1254.75	1461.54		1254.75	1532.47		285.506	384.342
		1523.82	1598.92		1571.24	1502.84		371.047	355.234
		1672.71	1786.99		1489.34	1674.78		288.37	444.603
		1441.94			1494.2			491.57	445.515
	Figure 4H - OXPHOS Conductance MyoAAV-GFP vs MyoAAV-shAHR (Female)
		Female
		OXPHOS Conductance (Mixed Substrate)			OXPHOS Conductance (Carbohydrate Substrate)			OXPHOS Conductance (Fatty Acid Substrate)
		MyoAAV-GFP	MyoAAV-shAHR		MyoAAV-GFP	MyoAAV-shAHR		MyoAAV-GFP	MyoAAV-shAHR
		1585.66	991.737		1428.91	895.129		376.416	426.292
		1254.51	1085.83		1241.19	968.313		394.312	412.26
		1630.99	1578.3		1546.19	1526.89		338.243	476.677
		1316.97	1252.53		1344.61	1201.62		431.253	383.52
		1370.25	1373.72		1378.83	1376.93		374.628	498.242
		1698.82	1648.11		1646.12	1670.19		341.377	541.341
		1504.83	1439.71		1537.79	1408.1		448.838	368.462
		1330.63	1114.4		1262.49	1054.56		474.935	441.383
			1759.8			1724.32			500.101

## Sheet: Supplemental Figure 5
	Supplemental Figure 5A - Myofber Area Con vs CKD
		Tibialis Anterior Myofiber Area (µm2)					Tibialis Anterior Myofiber Area (µm2)						Extensor Digitorum Longus Myofiber Area (µm2)					Extensor Digitorum Longus Myofiber Area (µm2)						Soleus Myofiber Area (µm2)					Soleus Myofiber Area (µm2)
		Genotype	Sex	Group	Myofiber Area (µm2)		Genotype	Sex	Group	Myofiber Area (µm2)			Genotype	Sex	Group	Myofiber Area (µm2)		Genotype	Sex	Group	Myofiber Area (µm2)			Genotype	Sex	Group	Myofiber Area (µm2)		Genotype	Sex	Group	Myofiber Area (µm2)
		AHRfl/fl	Male	Con	2848.51		AHRfl/fl	Female	Con	2418.81			AHRfl/fl	Male	Con	1491.79		AHRfl/fl	Female	Con	1379.79			AHRfl/fl	Male	Con	1920.52		AHRfl/fl	Female	Con	2388.06
		AHRfl/fl	Male	Con	2717.01		AHRfl/fl	Female	Con	1963.57			AHRfl/fl	Male	Con	1765.89		AHRfl/fl	Female	Con	1302.29			AHRfl/fl	Male	Con	2455.79		AHRfl/fl	Female	Con	1353.11
		AHRfl/fl	Male	Con	2750.88		AHRfl/fl	Female	Con	1909.08			AHRfl/fl	Male	Con	1634.28		AHRfl/fl	Female	Con	1402.81			AHRfl/fl	Male	Con	1920.21		AHRfl/fl	Female	Con	1713.45
		AHRfl/fl	Male	Con	2507.12		AHRfl/fl	Female	Con	2677.6			AHRfl/fl	Male	Con	2042.9		AHRfl/fl	Female	Con	1865.43			AHRfl/fl	Male	Con	1653.73		AHRfl/fl	Female	Con	1583.17
		AHRfl/fl	Male	Con	2707.4		AHRfl/fl	Female	Con	2144.54			AHRfl/fl	Male	Con	1834.3		AHRfl/fl	Female	Con	1415.48			AHRfl/fl	Male	Con	1694.24		AHRfl/fl	Female	Con	1902.37
		AHRfl/fl	Male	Con	2199.91		AHRfl/fl	Female	Con	1935.3			AHRfl/fl	Male	Con	1523.72		AHRfl/fl	Female	Con	1272.26			AHRfl/fl	Male	Con	1891.48		AHRfl/fl	Female	Con	2306.17
		AHRfl/fl	Male	Con	2160.92		AHRfl/fl	Female	Con	2718.13			AHRfl/fl	Male	Con	1541.62		AHRfl/fl	Female	Con	1585.27			AHRfl/fl	Male	Con	1831.02		AHRfl/fl	Female	Con	1973.77
		AHRfl/fl	Male	Con	2520.78		AHRfl/fl	Female	Con	2077.16			AHRfl/fl	Male	Con	1473.92		AHRfl/fl	Female	Con	1510.36			AHRfl/fl	Male	Con	1414.75		AHRfl/fl	Female	Con	1895.37
		AHRfl/fl	Male	Con	2524.51		AHRfl/fl	Female	Con	1860.96			AHRfl/fl	Male	Con	1813.5		AHRfl/fl	Female	Con	2103.94			AHRfl/fl	Male	Con	2380.98		AHRfl/fl	Female	Con	1626.55
		AHRfl/fl	Male	Con	2462.83		AHRfl/fl	Female	Con	2004.39			AHRfl/fl	Male	Con			AHRfl/fl	Female	Con	1862			AHRfl/fl	Male	Con	1630.74		AHRfl/fl	Female	Con
		AHRfl/fl	Male	Con			AHRfl/fl	Female	Con	2241.08			AHRfl/fl	Male	Con			AHRfl/fl	Female	Con	1767.99			AHRfl/fl	Male	Con			AHRfl/fl	Female	Con
		AHRfl/fl	Male	Con			AHRfl/fl	Female	Con	2437.14			AHRfl/fl	Male	Con			AHRfl/fl	Female	Con				AHRfl/fl	Male	Con			AHRfl/fl	Female	Con
		AHRfl/fl	Male	CKD	2001.81		AHRfl/fl	Female	CKD	2174.2			AHRfl/fl	Male	CKD	1202.94		AHRfl/fl	Female	CKD	846.826			AHRfl/fl	Male	CKD	912.724		AHRfl/fl	Female	CKD	1434.94
		AHRfl/fl	Male	CKD	2168.19		AHRfl/fl	Female	CKD	2100.7			AHRfl/fl	Male	CKD	1005.95		AHRfl/fl	Female	CKD	1293.46			AHRfl/fl	Male	CKD	1228.98		AHRfl/fl	Female	CKD	1399.21
		AHRfl/fl	Male	CKD	2269.9		AHRfl/fl	Female	CKD	1612.54			AHRfl/fl	Male	CKD	1393.7		AHRfl/fl	Female	CKD	941.02			AHRfl/fl	Male	CKD	1813		AHRfl/fl	Female	CKD	1388.96
		AHRfl/fl	Male	CKD	1846.02		AHRfl/fl	Female	CKD	1686.9			AHRfl/fl	Male	CKD	1219.61		AHRfl/fl	Female	CKD	970.564			AHRfl/fl	Male	CKD	1660.79		AHRfl/fl	Female	CKD	1785.68
		AHRfl/fl	Male	CKD	2346.47		AHRfl/fl	Female	CKD	1672.28			AHRfl/fl	Male	CKD	803.665		AHRfl/fl	Female	CKD	1113.47			AHRfl/fl	Male	CKD	1559.51		AHRfl/fl	Female	CKD	1949.62
		AHRfl/fl	Male	CKD	2155.43		AHRfl/fl	Female	CKD	1865.87			AHRfl/fl	Male	CKD	1499.13		AHRfl/fl	Female	CKD	1664			AHRfl/fl	Male	CKD	995.226		AHRfl/fl	Female	CKD	2007.73
		AHRfl/fl	Male	CKD	1798.65		AHRfl/fl	Female	CKD	1795.13			AHRfl/fl	Male	CKD	1353.24		AHRfl/fl	Female	CKD	1394.01			AHRfl/fl	Male	CKD	1616.42		AHRfl/fl	Female	CKD	1902.15
		AHRfl/fl	Male	CKD	2292.94		AHRfl/fl	Female	CKD	1727.55			AHRfl/fl	Male	CKD	745.669		AHRfl/fl	Female	CKD	942.081			AHRfl/fl	Male	CKD	1452.57		AHRfl/fl	Female	CKD	1377.84
		AHRfl/fl	Male	CKD	1885.96		AHRfl/fl	Female	CKD	1783.35			AHRfl/fl	Male	CKD	1226.36		AHRfl/fl	Female	CKD	1456.38			AHRfl/fl	Male	CKD			AHRfl/fl	Female	CKD	1315.79
		AHRfl/fl	Male	CKD	2020.52		AHRfl/fl	Female	CKD	1533.19			AHRfl/fl	Male	CKD	1045.37		AHRfl/fl	Female	CKD	1079.03			AHRfl/fl	Male	CKD			AHRfl/fl	Female	CKD	1304.24
		AHRfl/fl	Male	CKD	1840.34		AHRfl/fl	Female	CKD	1561.86			AHRfl/fl	Male	CKD	1382.66		AHRfl/fl	Female	CKD				AHRfl/fl	Male	CKD			AHRfl/fl	Female	CKD
		AHRfl/fl	Male	CKD			AHRfl/fl	Female	CKD	1767.04			AHRfl/fl	Male	CKD			AHRfl/fl	Female	CKD				AHRfl/fl	Male	CKD			AHRfl/fl	Female	CKD
		AHRmKO	Male	Con	2905.75		AHRmKO	Female	Con	2650.16			AHRmKO	Male	Con	1802.36		AHRmKO	Female	Con	1807.15			AHRmKO	Male	Con	2132.78		AHRmKO	Female	Con	1635.71
		AHRmKO	Male	Con	2797.09		AHRmKO	Female	Con	2228.77			AHRmKO	Male	Con	1882.55		AHRmKO	Female	Con	1054.06			AHRmKO	Male	Con	2472.73		AHRmKO	Female	Con	1661.85
		AHRmKO	Male	Con	2671.55		AHRmKO	Female	Con	2232.04			AHRmKO	Male	Con	1821.76		AHRmKO	Female	Con	1040.81			AHRmKO	Male	Con	1804.17		AHRmKO	Female	Con	1661.59
		AHRmKO	Male	Con	2195.97		AHRmKO	Female	Con	2202.25			AHRmKO	Male	Con	1388.95		AHRmKO	Female	Con	1038.29			AHRmKO	Male	Con	1799.26		AHRmKO	Female	Con	1759.82
		AHRmKO	Male	Con	2238.14		AHRmKO	Female	Con	1972.93			AHRmKO	Male	Con	1494.2		AHRmKO	Female	Con	1417.19			AHRmKO	Male	Con	2241.42		AHRmKO	Female	Con	1745.74
		AHRmKO	Male	Con	2620.01		AHRmKO	Female	Con	2026.54			AHRmKO	Male	Con	1632.26		AHRmKO	Female	Con	1622.08			AHRmKO	Male	Con	2112.74		AHRmKO	Female	Con	1956.74
		AHRmKO	Male	Con	2775.53		AHRmKO	Female	Con	1827.95			AHRmKO	Male	Con	1594.4		AHRmKO	Female	Con	1664.98			AHRmKO	Male	Con	2112.74		AHRmKO	Female	Con	2193.76
		AHRmKO	Male	Con	2731.87		AHRmKO	Female	Con	2117.63			AHRmKO	Male	Con	1739.63		AHRmKO	Female	Con	1704.51			AHRmKO	Male	Con	2120.55		AHRmKO	Female	Con	1616.55
		AHRmKO	Male	Con	2630.01		AHRmKO	Female	Con	2033.86			AHRmKO	Male	Con			AHRmKO	Female	Con	1971.16			AHRmKO	Male	Con	1625.64		AHRmKO	Female	Con	2058.01
		AHRmKO	Male	Con	2189.8		AHRmKO	Female	Con				AHRmKO	Male	Con			AHRmKO	Female	Con				AHRmKO	Male	Con			AHRmKO	Female	Con
		AHRmKO	Male	Con			AHRmKO	Female	Con				AHRmKO	Male	Con			AHRmKO	Female	Con				AHRmKO	Male	Con			AHRmKO	Female	Con
		AHRmKO	Male	Con			AHRmKO	Female	Con				AHRmKO	Male	Con			AHRmKO	Female	Con				AHRmKO	Male	Con			AHRmKO	Female	Con
		AHRmKO	Male	CKD	2266.56		AHRmKO	Female	CKD	1770.93			AHRmKO	Male	CKD	1381.08		AHRmKO	Female	CKD	1539.01			AHRmKO	Male	CKD	2136.65		AHRmKO	Female	CKD	1985.4
		AHRmKO	Male	CKD	2691.26		AHRmKO	Female	CKD	1683.37			AHRmKO	Male	CKD	1618.95		AHRmKO	Female	CKD	1751.68			AHRmKO	Male	CKD	1823.22		AHRmKO	Female	CKD	1576.96
		AHRmKO	Male	CKD	2253.76		AHRmKO	Female	CKD	1941.21			AHRmKO	Male	CKD	1187.55		AHRmKO	Female	CKD	1162.56			AHRmKO	Male	CKD	1506.87		AHRmKO	Female	CKD	1158.96
		AHRmKO	Male	CKD	1981.39		AHRmKO	Female	CKD	1950.63			AHRmKO	Male	CKD	1135.6		AHRmKO	Female	CKD	1598.87			AHRmKO	Male	CKD	1959.12		AHRmKO	Female	CKD	1624.36
		AHRmKO	Male	CKD	2249.92		AHRmKO	Female	CKD	2060.14			AHRmKO	Male	CKD	1137.27		AHRmKO	Female	CKD	1096.01			AHRmKO	Male	CKD	1811.47		AHRmKO	Female	CKD	1395.69
		AHRmKO	Male	CKD	2220.2		AHRmKO	Female	CKD	2014.17			AHRmKO	Male	CKD	1154.86		AHRmKO	Female	CKD	959.128			AHRmKO	Male	CKD	1590.12		AHRmKO	Female	CKD	1480.36
		AHRmKO	Male	CKD	1820.45		AHRmKO	Female	CKD	2103.73			AHRmKO	Male	CKD	1037.33		AHRmKO	Female	CKD	1233.74			AHRmKO	Male	CKD	2274.15		AHRmKO	Female	CKD	2222.43
		AHRmKO	Male	CKD	1994.58		AHRmKO	Female	CKD	1813.2			AHRmKO	Male	CKD	956.258		AHRmKO	Female	CKD	887.074			AHRmKO	Male	CKD	1893.72		AHRmKO	Female	CKD	1984.2
		AHRmKO	Male	CKD	1780.26		AHRmKO	Female	CKD	2335.84			AHRmKO	Male	CKD	1176.08		AHRmKO	Female	CKD				AHRmKO	Male	CKD	1752.48		AHRmKO	Female	CKD	1816.41
		AHRmKO	Male	CKD	1909.9		AHRmKO	Female	CKD	2190.84			AHRmKO	Male	CKD			AHRmKO	Female	CKD				AHRmKO	Male	CKD			AHRmKO	Female	CKD	1709.51
		AHRmKO	Male	CKD			AHRmKO	Female	CKD	1746.39			AHRmKO	Male	CKD			AHRmKO	Female	CKD				AHRmKO	Male	CKD			AHRmKO	Female	CKD
		AHRmKO	Male	CKD			AHRmKO	Female	CKD				AHRmKO	Male	CKD			AHRmKO	Female	CKD				AHRmKO	Male	CKD			AHRmKO	Female	CKD
	Supplemental Figure 5B - Forelimb grip strength Con vs CKD
		Grip Strength (gram force)					Grip Strength (gram force)
		Genotype	Sex	Group	gram force		Genotype	Sex	Group	gram force
		AHRfl/fl	Male	Con	165.3		AHRfl/fl	Female	Con	139.2
		AHRfl/fl	Male	Con	145		AHRfl/fl	Female	Con	123.7
		AHRfl/fl	Male	Con	149		AHRfl/fl	Female	Con	138.7
		AHRfl/fl	Male	Con	163.5		AHRfl/fl	Female	Con	108.7
		AHRfl/fl	Male	Con	129.5		AHRfl/fl	Female	Con	135.2
		AHRfl/fl	Male	Con	118.5		AHRfl/fl	Female	Con	137.5
		AHRfl/fl	Male	Con	132		AHRfl/fl	Female	Con	136.5
		AHRfl/fl	Male	Con	155.5		AHRfl/fl	Female	Con	118.5
		AHRfl/fl	Male	Con	142.7		AHRfl/fl	Female	Con	119
		AHRfl/fl	Male	Con	127.2		AHRfl/fl	Female	Con	134.7
		AHRfl/fl	Male	Con	153		AHRfl/fl	Female	Con	147.2
		AHRfl/fl	Male	Con	148.5		AHRfl/fl	Female	Con	152.5
		AHRfl/fl	Male	CKD	111.2		AHRfl/fl	Female	CKD	110
		AHRfl/fl	Male	CKD	119.7		AHRfl/fl	Female	CKD	110.5
		AHRfl/fl	Male	CKD	125		AHRfl/fl	Female	CKD	104.7
		AHRfl/fl	Male	CKD	114		AHRfl/fl	Female	CKD	118.5
		AHRfl/fl	Male	CKD	104.7		AHRfl/fl	Female	CKD	95
		AHRfl/fl	Male	CKD	100.7		AHRfl/fl	Female	CKD	125
		AHRfl/fl	Male	CKD	109.2		AHRfl/fl	Female	CKD	95
		AHRfl/fl	Male	CKD	129.5		AHRfl/fl	Female	CKD	125
		AHRfl/fl	Male	CKD	126.5		AHRfl/fl	Female	CKD	110.5
		AHRfl/fl	Male	CKD	103.5		AHRfl/fl	Female	CKD	120.7
		AHRfl/fl	Male	CKD	131.7		AHRfl/fl	Female	CKD	123.7
		AHRfl/fl	Male	CKD	126		AHRfl/fl	Female	CKD	112.2
		AHRmKO	Male	Con	133		AHRmKO	Female	Con	133.5
		AHRmKO	Male	Con	173.2		AHRmKO	Female	Con	144
		AHRmKO	Male	Con	152.4		AHRmKO	Female	Con	115
		AHRmKO	Male	Con	116.7		AHRmKO	Female	Con	135.7
		AHRmKO	Male	Con	138		AHRmKO	Female	Con	121.5
		AHRmKO	Male	Con	135.2		AHRmKO	Female	Con	119
		AHRmKO	Male	Con	144.5		AHRmKO	Female	Con	150.5
		AHRmKO	Male	Con	130		AHRmKO	Female	Con	126
		AHRmKO	Male	Con	146.5		AHRmKO	Female	Con	140.5
		AHRmKO	Male	Con	172.7		AHRmKO	Female	Con	144.5
		AHRmKO	Male	Con			AHRmKO	Female	Con
		AHRmKO	Male	Con			AHRmKO	Female	Con
		AHRmKO	Male	CKD	139.2		AHRmKO	Female	CKD	120.7
		AHRmKO	Male	CKD	99		AHRmKO	Female	CKD	99.5
		AHRmKO	Male	CKD	104.7		AHRmKO	Female	CKD	105.2
		AHRmKO	Male	CKD	120.2		AHRmKO	Female	CKD	127.2
		AHRmKO	Male	CKD	124.2		AHRmKO	Female	CKD	93.2
		AHRmKO	Male	CKD	87.5		AHRmKO	Female	CKD	100.7
		AHRmKO	Male	CKD	104.2		AHRmKO	Female	CKD	110
		AHRmKO	Male	CKD	130.7		AHRmKO	Female	CKD	102.5
		AHRmKO	Male	CKD	94.2		AHRmKO	Female	CKD	103.5
		AHRmKO	Male	CKD	108.2		AHRmKO	Female	CKD	112.2
		AHRmKO	Male	CKD	140.5		AHRmKO	Female	CKD	107.5
		AHRmKO	Male	CKD	102.5		AHRmKO	Female	CKD	126
	Supplemental Figure 5C - In situ force frequency Con vs CKD
			Male EDL in situ Force Frequency (Absolute force (mN)
		Frequency (Hz)	AhRfl/fl Con								AhRmKO Con							AhRfl/flCKD										AhRmKOCKD
		1	143.13	109.96	118.425	75.4933	96.8105	113.846	112.012	152.532	136.574	151.662	125.429	135.5	131.937	155.014	150.289	73.5931	125.806	124.267	96.644	85.6003	104.1	88.849	93.674	120.195	122.025	122.092	107.876	116.27	128.497	12.5165	117.605	128.969	93.298	139.275
		25	216.545	140.703	125.949	82.809	111.436	120.314	140.153	169.427	151.259	168.308	141.766	154.012	210.97	173.722	168.958	86.8236	137.103	137.207	98.816	155.821	127.396	104.666	108.539	130.044	146.296	139.574	130.853	160.591	141.077	17.4056	199.466	182.759	105.632	163.966
		50	495.187	420.163	277.76	200.69	216.87	393.678	328.559	385.889	243.011	400.543	361.78	350.184	342.597	382.163	377.06	287.038	337.986	328.432	208.545	294.139	276.352	253.085	214.196	281.335	301.442	357.218	299.706	330.597	283.359	34.2681	390.474	358.153	286.959	344.523
		75	601.605	575.225	610.749	558.292	554.614	487.072	555.796	503.686	573.979	556.628	500.19	525.805	467.995	489.4	460.117	498.139	415.857	416.135	279.187	426.375	376.709	391.735	321.347	418.612	414.141	435.073	395.586	424.047	413.497	43.132	461.461	441.266	405.575	419.63
		100	643.747	607.044	652.715	630.005	625.956	576.737	631.366	558.806	625.111	613.118	568.094	600.635	534.618	543.191	512.979	530.9	431.366	433.804	285.522	459.558	421.594	448.502	340.439	476.005	445.972	452.144	424.432	450.241	460.808	43.3678	470.036	448.213	451.822	445.381
		125	660.294	604.784	683.138	650.164	658.194	617.153	633.897	585.556	650.359	626.377	600.895	644.536	568.764	568.63	537.79	544.579	437.082	441.88	285.981	473.412	430.842	458.856	361.887	497.28	445.67	443.511	443.933	457.982	480.266	43.2435	473.183	452.239	476.065	451.325
		150	669.545	588.901	686.56	670.53	675.967	636.085	660.195	598.546	661.559	634.508	621.875	670.883	593.538	581.205	551.266	546.977	444.197	450.381	301.55	475.685	433.73	466.345	374.953	504.489	447.823	456.293	448.655	465.97	496.601	43.6883	476.591	454.727	490.964	453.039
		175	671.616	579.797	687.77	678.499	683.529	644.332	656.543	599.305	664.01	634.37	637.266	685.59	604.761	589.311	562.237	549.075	444.076	453.279	302.447	493.969	439.758	470.449	385.586	505.522		452.72	447.897	467.469	507.042	45.2497	496.385	473.596	502.431	457.532
			Female EDL in situ Force Frequency (absolute force (mN))
		Frequency (Hz)	AHRfl/fl Con									AHRmKO Con										AHRfl/flCKD										AHRmKOCKD
		1	74.3379	54.9334	113.286	87.109	136.141	100.832	91.046	70.555	56.634	113.286	131.129	175.123	111.921	111.716	119.933	105.505	113.138	118.552	84.303	82.436	69.4152	87.4278	81.0463	91.367	78.402	85.09	126.958	94.973	71.605	104.256	139.275	77.926	86.95	100.958	84.5804	109.396	113.566	168.599
		25	88.642	76.9964	122.827	138.397	138.593	113.316	93.826	79.263	77.429	122.827	147.633	183.328	118.086	132.564	131.737	127.312	181.229	130.369	107.547	84.173	81.4611	93.6321	103.727	114.076	89.604	102.488	147.782	116.34	85.025	114.385	163.966	93.305	104.793	178.136	112.364	162.415	160.344	186.111
		50	218.479	137.333	231.139	303.872	276.869	310.844	292.574	149.759	161.95	231.139	281.525	441.221	237.48	343.147	273.701	307.195	314.108	272.553	256.629	185.256	228.293	186.607	247.15	212.87	222.658	212.583	317.413	244.449	233.834	275.109	344.523	224.268	229.666	247.952	242.29	279.761	327.028	366.238
		75	388.457	498.411	475.524	466.234	445.362	471.496	455.957	290.302	293.255	475.524	453.104	605.187	444.239	488.847	385.896	492.782	404.951	371.864	393.469	311.949	320.367	438.468	287.839	274.973	315.672	277.39	318.031	334.199	349.793	372.784	419.63	295.423	434.838	345.994	313.022	306.541	390.142	445.497
		100	430.721	557.517	492.525	511.786	503.841	519.675	502.735	314.645	347.908	492.525	498.652	653.736	520.302	496.358	437.192	557.412	446.288	414.681	447.461	332.098	363.001	484.528	300.333	320.476	334.039	298.766	326.195	362.563	388.26	403.685	445.381	309.576	485.55	353.815	337.419	326.09	406.804	476.5
		125	435.211	563.633	494.502	523.095	561.294	547.396	533.994	324.296	376.933	494.502	508.199	656.822	551.766	510.42	468.719	590.229	467.545	431.814	469.333	348.166	386.136	490.716	310.854	345.336	351.42	310.353	334.845	366.752	407.507	406.525	451.325	317.838	494.99	358.428	345.309	336.186	432.803	471.994
		150	450.767	567.392	500.17	531.453	581.543	559.61	541.749	328.832	407.809	500.17	514.214	666.601	557.366	517.7	493.553	607.759	481.929	448.157	476.37	348.347	398.982	495.181	316.264	350.249	360.07	313.867	331.427	367.578	410.079	409.341	453.039	322.342	506.033	360.975	347.462	350.169	439.03	466.465
		175	452.247	567.981	503.426	537.345	591.66	559.935	543.648	337.795	428.647	503.426	514.214	662.884	559.441	536.184	499.52	615.973	492.014	454.653	458.459	364.645	399.236	495.309	325.544	358.847	369.298	314.356	359.419	368.303	415.822	409.472	457.532	328.966	511.597	362.849	349.233	361.32	448.014	461.733
	Supplemental Figure 5D - In situ Maximal Specific Force Con vs CKD
		Maximal Specific Force (N/g)					Maximal Specific Force (N/g)
		Genotype	Sex	Group	Specific Force (N/g)		Genotype	Sex	Group	Specific Force (N/g)
		AHRfl/fl	Male	Con	42.3763		AHRfl/fl	Female	Con	45.2247
		AHRfl/fl	Male	Con	42.0143		AHRfl/fl	Female	Con	53.5831
		AHRfl/fl	Male	Con	43.5297		AHRfl/fl	Female	Con	52.4715
		AHRfl/fl	Male	Con	50.6343		AHRfl/fl	Female	Con	50.4446
		AHRfl/fl	Male	Con	43.8159		AHRfl/fl	Female	Con	45.1894
		AHRfl/fl	Male	Con	41.5698		AHRfl/fl	Female	Con	50.3378
		AHRfl/fl	Male	Con	47.2333		AHRfl/fl	Female	Con	51.4487
		AHRfl/fl	Male	Con	43.4279		AHRfl/fl	Female	Con	42.2244
		AHRfl/fl	Male	Con			AHRfl/fl	Female	Con	44.7
		AHRfl/fl	Male	Con			AHRfl/fl	Female	Con
		AHRfl/fl	Male	Con			AHRfl/fl	Female	Con
		AHRfl/fl	Male	Con			AHRfl/fl	Female	Con
		AHRfl/fl	Male	CKD	43.5774		AHRfl/fl	Female	CKD	40.5161
		AHRfl/fl	Male	CKD	40.3815		AHRfl/fl	Female	CKD	39.016
		AHRfl/fl	Male	CKD	45.3279		AHRfl/fl	Female	CKD	43.9924
		AHRfl/fl	Male	CKD	35.1683		AHRfl/fl	Female	CKD	42.7199
		AHRfl/fl	Male	CKD	47.9582		AHRfl/fl	Female	CKD	47.3459
		AHRfl/fl	Male	CKD	44.42		AHRfl/fl	Female	CKD	41.3626
		AHRfl/fl	Male	CKD	46.5791		AHRfl/fl	Female	CKD	41.4283
		AHRfl/fl	Male	CKD	42.3721		AHRfl/fl	Female	CKD	47.2183
		AHRfl/fl	Male	CKD	45.1359		AHRfl/fl	Female	CKD	41.5822
		AHRfl/fl	Male	CKD	42.2475		AHRfl/fl	Female	CKD	48.8419
		AHRfl/fl	Male	CKD			AHRfl/fl	Female	CKD
		AHRfl/fl	Male	CKD			AHRfl/fl	Female	CKD
		AHRmKO	Male	Con	47.4293		AHRmKO	Female	Con	52.4402
		AHRmKO	Male	Con	40.9271		AHRmKO	Female	Con	48.4128
		AHRmKO	Male	Con	43.0585		AHRmKO	Female	Con	52.1956
		AHRmKO	Male	Con	45.1046		AHRmKO	Female	Con	47.0118
		AHRmKO	Male	Con	45.8152		AHRmKO	Female	Con	52.0567
		AHRmKO	Male	Con	42.7037		AHRmKO	Female	Con	49.8637
		AHRmKO	Male	Con	42.2735		AHRmKO	Female	Con	51.3311
		AHRmKO	Male	Con			AHRmKO	Female	Con	48.7314
		AHRmKO	Male	Con			AHRmKO	Female	Con	48.2366
		AHRmKO	Male	Con			AHRmKO	Female	Con	42.0975
		AHRmKO	Male	Con			AHRmKO	Female	Con
		AHRmKO	Male	Con			AHRmKO	Female	Con
		AHRmKO	Male	CKD	43.0465		AHRmKO	Female	CKD	40.9472
		AHRmKO	Male	CKD	44.4774		AHRmKO	Female	CKD	40.8511
		AHRmKO	Male	CKD	41.7383		AHRmKO	Female	CKD	53.8523
		AHRmKO	Male	CKD	44.7897		AHRmKO	Female	CKD	43.285
		AHRmKO	Male	CKD	38.9536		AHRmKO	Female	CKD	48.5597
		AHRmKO	Male	CKD	45.2497		AHRmKO	Female	CKD	42.5893
		AHRmKO	Male	CKD	43.5425		AHRmKO	Female	CKD	40.5978
		AHRmKO	Male	CKD	43.7574		AHRmKO	Female	CKD	50.6678
		AHRmKO	Male	CKD	41.5232		AHRmKO	Female	CKD	51.2366
		AHRmKO	Male	CKD			AHRmKO	Female	CKD
		AHRmKO	Male	CKD			AHRmKO	Female	CKD
		AHRmKO	Male	CKD			AHRmKO	Female	CKD
	Supplemental Figure 5F - In situ EDL Fatigue Curve Con vs CKD
			Male EDL in situ Fatigue Curve (% force of intial contraction at 50Hz)
		Seconds	AhRfl/fl Con								AhRmKO Con							AhRfl/flCKD										AhRmKOCKD
		0	100	100	100	100	100	100	100	100	100	100	100	100	100	100	100	100	100	100	100	100	100	100	100	100	100	100	100	100	100	100	100	100	100	100
		2	101.801	98.6959	99.5088	95.8783	95.16	98.3082	95.6886	95.8783	97.7548	99.5226	98.4304	99.9545	99.8459	99.9631	99.9126	105.015	104.325	102.251	99.8614	99.8915	100.906	97.5627	98.9951	99.2803	102.245	102.251	99.6521	99.7653	99.8809	99.7258	97.491	98.8181	99.8893	95.8595
		4	102.992	98.276	109.79	94.4463	94.5984	98.0143	95.6617	94.4501	97.7395	98.6691	98.0035	99.9445	99.6115	99.837	99.8933	108.105	105.942	103.216	99.3805	99.8733	101.891	96.2851	99.0549	99.8544	104.932	103.216	99.3907	99.1395	98.5011	99.651	96.6611	96.9874	99.7415	95.4539
		6	103.432	98.2372	108.749	93.9003	95.4044	97.9957	95.5025	94.4463	97.2673	98.5373	97.9804	99.8935	99.6017	99.7152	99.9089	109.931	105.68	103.904	99.274	99.6084	102.602	95.3823	98.6004	99.9219	106.512	103.904	99.4479	98.5319	98.7386	99.4337	95.9467	95.6631	99.8048	94.9214
		8	104.682	98.0998	112.18	94.4501	95.1526	97.8569	95.4044	93.9003	96.6766	97.1003	97.8073	99.5598	99.5383	99.6425	99.6205	110.486	105.76	103.393	99.2523	99.2427	102.347	94.5682	98.6361	99.6766	107.441	103.393	97.5881	97.2174	96.4332	98.6747	95.2722	94.6032	99.8215	93.9266
		10	105.428	98.0687	115.16	93.736	95.6886	97.5057	95.16	93.736	96.4894	96.2551	97.7529	99.4349	99.2085	99.5947	99.1002	110.69	104.113	101.063	98.8732	99.0337	102.53	93.7815	98.2098	99.8673	107.91	101.063	96.3292	96.8744	95.3244	97.384	93.9372	93.6157	99.3266	93.123
		12	105.721	98.0493	116.934	92.7688	95.6617	97.2921	95.1526	93.2751	96.8243	95.1066	97.7426	99.5575	99.3344	99.5328	99.4594	110.08	101.719	97.5762	98.7125	97.8261	102.35	92.9641	98.1119	99.7686	106.688	97.5762	96.9718	93.8425	93.8123	95.636	93.0396	94.0641	99.6548	91.8644
		14	106.212	97.6068	113.841	93.2751	95.5025	96.5533	94.5984	92.9908	96.3746	93.1941	97.5599	99.2494	98.862	99.6342	99.2395	108.495	101.101	94.3379	97.6275	98.378	102.109	92.0508	98.0472	99.6759	105.678	94.3379	94.7416	90.6691	92.7065	93.6106	91.4186	93.19	99.5849	90.9295
		16	104.721	95.8687	116.303	92.9908	94.5481	96.3184	94.5744	92.7688	95.7236	91.3855	96.6982	99.4488	98.4026	99.271	99.3536	106.894	99.96	92.1991	97.562	97.9199	101.667	89.9248	97.9009	99.2847	104.179	92.1991	93.8183	86.2038	91.2219	91.5635	88.8406	91.9872	99.2495	89.8583
		18	103.692	92.092	112.843	92.4982	94.5744	95.8492	94.5481	92.4982	95.2429	89.3055	95.5235	98.9862	98.5621	99.2751	98.5208	105.282	98.7302	90.4207	96.4172	96.6863	101.477	87.9695	97.9491	99.2031	102.342	90.4207	91.4476	83.7551	89.9854	88.5005	86.9966	92.7663	98.5953	89.1607
		20	102.097	91.363	110.438	91.5122	94.0669	95.6822	94.0669	91.5122	94.9246	92.4836	93.9658	98.7029	98.31	99.1313	98.9778	103.475	97.9707	88.7851	95.991	97.7	101.202	85.9778	96.9113	98.6647	99.5236	91.2946	89.413	79.8194	89.5534	86.0347	85.0642	91.0477	98.9098	101.969
		22	100.652	90.0065	108.572	90.7786	93.2233	94.6794	93.2233	91.2582	93.7915	89.8703	92.3971	99.0475	97.5364	98.9875	99.4005	99.9355	96.5151	86.188	93.6225	95.1253	100.858	83.7347	96.8308	98.3979	97.8323	90.2584	88.2917	77.5045	89.3322	83.4221	82.7203	89.8673	98.8202	100.742
		24	98.0936	88.9268	109.414	89.9851	93.0737	94.5409	93.1268	90.7786	93.0545	86.7974	90.732	98.6368	97.5321	98.9185	98.859	96.8464	95.3604	85.0662	91.954	93.3213	100.565	81.7199	97.5171	98.0945	95.3314	88.2618	85.9959	76.7658	87.7587	80.9885	80.4903	88.1571	98.6904	99.3166
		26	94.489	86.1581	104.099	91.2582	93.1268	93.5171	93.0737	90.4999	91.8373	84.0507	88.689	98.7059	96.5316	98.6771	97.483	94.2519	93.6706	83.192	89.9938	91.0416	100.174	80.1681	96.7539	98.0523	92.3668	86.8526	82.6483	75.12	88.8886	78.5616	78.4312	86.1523	97.8244	98.0454
		28	92.4636	84.2138	102.686	90.4999	92.4703	93.3738	92.5498	89.9851	90.6308	81.3771	86.1654	98.2045	97.0541	98.1938	96.0779	88.9974	92.0667	82.1829	87.467	88.7295	99.7642	79.0944	95.5151	98.1396	90.3396	85.281	83.8477	73.2973	84.2409	76.568	76.9216	83.6543	98.3721	96.4548
		30	90.2036	81.9947	102.357	89.833	92.5498	92.4912	92.4703	89.833	90.0625	80.0784	84.576	98.4937	96.4576	97.4804	94.544	86.5765	90.4925	80.8052	84.4773	86.2816	99.5238	76.53	95.6176	98.0161	87.929	83.763	80.3534	72.4928	82.8398	74.9368	75.7405	82.2701	98.0283	94.4574
		32	89.1731	80.9182	94.8538	89.2532	91.7637	92.3809	91.7637	89.2575	88.791	78.4455	82.7115	97.9415	95.2798	97.289	92.9687	83.4208	88.4448	80.2305	82.1403	83.8618	98.8594	74.7358	95.1533	97.8007	85.8268	81.6465	78.0571	70.7415	80.8451	73.0123	74.3753	80.4954	97.8039	92.4676
		34	89.5456	79.2943	94.6546	89.2575	91.3474	92.0404	91.4283	89.2532	87.3102	76.6235	81.1291	98.3159	93.5636	97.2794	90.6839	80.9689	86.8022	75.1457	79.4057	81.6155	98.4458	73.0907	94.9739	97.5845	84.9139	80.1101	74.5315	68.7965	78.6554	71.5925	72.6124	79.6662	96.221	91.9643
		36	86.4305	78.5816	91.0304	88.6233	91.4283	91.8681	91.3474	88.6233	86.6424	75.8007	79.8268	97.6935	94.8621	97.1728	88.6472	76.4194	85.6114	75.7343	77.6069	79.3581	97.6811	71.3779	94.8187	97.5165	81.31	78.5789	72.0494	68.0116	76.6234	69.9076	71.3674	77.215	94.6744	90.2987
		38	83.6839	77.0757	91.8388	87.3249	90.9775	91.5491	90.9775	87.3249	83.6002	74.0505	78.3619	97.4585	91.4837	96.9336	86.538	73.3508	83.0265	74.5981	75.9677	77.2547	96.6792	69.5946	95.2728	97.1212	80.3502	76.3072	67.1418	66.7205	74.3739	68.5207	69.8208	77.7327	94.6322	87.3916
		40	83.111	75.8399	88.3768	86.5298	90.5913	91.0459	90.5913	86.603	84.5842	72.1506	77.2036	96.7225	88.7324	96.8083	83.6352	70.7171	81.7289	73.182	74.7311	75.3992	95.7483	68.2677	94.2968	96.4275	78.9145	74.669	63.8607	65.5577	72.9337	66.2998	67.9751	75.9202	92.7872	86.2107
		42	81.7702	74.6489	82.997	86.603	90.5841	90.1383	90.5841	86.5298	83.291	71.2378	75.3741	95.8176	86.3359	96.8454	80.9931	68.1699	79.1249	68.8116	72.3915	72.9951	94.3054	66.8931	92.8157	95.5052	77.8894	72.7052	61.0465	64.2289	71.3848	64.7626	66.2714	74.8827	92.0756	84.2881
		44	80.1587	73.7049	79.1055	86.4267	89.8348	89.6421	89.8348	86.4267	82.5957	68.5945	73.7257	96.8466	83.6676	96.5443	77.7378	65.9515	77.2718	68.6901	71.6794	70.6885	93.0315	65.7844	93.4331	94.3034	79.1283	70.3542	57.8044	63.9844	67.1339	62.8447	64.4419	73.8036	89.9392	83.3512
		46	80.6544	73.1945	75.071	85.9381	89.4257	89.4597	89.4257	85.9381	79.5071	67.0588	72.4944	95.2782	81.169	95.9455	75.8497	63.4708	75.6791	67.3235	69.7187	68.899	91.2677	63.9025	92.8545	93.2008	77.1209	68.8581	54.5056	62.3315	66.0289	61.3213	62.9147	73.1858	88.3376	82.3553
		48	76.3139	71.8788	72.6213	84.4318	89.3549	88.6474	89.3549	84.6222	78.7075	65.3148	70.9292	95.1122	78.7245	95.909	73.2992	61.6211	73.8539	64.8035	68.4835	67.1663	89.58	62.5722	90.9781	92.2335	77.9782	66.9866	51.6991	61.8426	65.0499	59.5615	61.4367	72.0977	86.7734	81.3942
		50	78.0275	70.6108	71.479	84.0059	88.8322	87.8784	88.8322	84.4318	76.8855	63.9528	69.5352	93.5869	76.0467	95.5827	71.7887	59.2825	72.6077	63.5446	66.7328	65.2984	87.6092	60.9153	88.9479	89.7474	77.5229	64.8526	48.3674	61.1627	63.1072	58.2643	59.5202	71.2211	84.3635	80.2313
		52	72.7822	69.6674	68.1037	84.6222	88.3383	86.97	88.3383	84.0059	76.0999	62.173	68.2176	92.1145	73.4964	95.2694	70.4437	57.8205	70.3538	62.1673	66.3697	63.8071	85.1599	59.5433	90.6678	87.727	76.5649	62.7685	46.2318	60.7493	63.1118	56.9386	57.556	69.236	82.6994	78.7981
		54	74.8694	69.2569	65.9082	83.5422	87.6181	85.9916	87.6181	83.5422	74.2086	60.7061	66.6139	90.5088	71.3017	95.2401	68.7593	55.3898	68.3704	60.2515	65.2329	61.4029	82.6368	58.7256	87.8762	85.6845	76.5401	61.2946	44.3119	60.2845	62.4255	55.9958	56.0748	70.1465	79.9984	77.3983
		56	67.9412	69.2123	70.3734	83.1191	86.9017	85.7174	86.9017	83.1191	73.2617	58.9908	65.4905	89.0235	69.9136	95.122	68.0433	53.2762	66.8167	58.7312	64.975	60.2585	79.9805	57.9092	85.9337	83.3061	76.3564	59.5968	43.4542	60.0214	59.2609	54.7722	54.407	68.5337	78.1296	76.7359
		58	66.5799	68.5687	69.3807	81.6783	86.5124	84.7255	86.5124	81.6783	72.0585	58.0076	64.1897	87.3341	67.8063	94.6801	66.297	52.8482	63.7518	58.1138	64.3713	59.2677	77.4804	55.8477	78.1876	80.7837	76.1512	58.1176	41.3535	59.8737	57.0822	53.77	53.2707	67.3746	76.1401	75.4008
		60	68.5435	68.1539	68.757	81.2954	85.018	83.9938	85.018	81.2954	71.804	56.5966	62.6633	85.8618	66.5473	94.2802	65.5762	50.4188	61.947	55.859	63.6192	58.6029	74.924	55.5654	83.9406	78.6006	75.3211	56.5883	39.5209	59.3596	54.9388	52.4433	51.4467	66.512	73.9756	74.3729
		62	65.3306	67.9214	67.5203	79.8605	84.4306	83.1832	84.4306	79.8605	71.1844	55.0032	60.7848	84.1942	65.334	94.0187	64.4917	48.9554	61.0707	54.2382	63.0137	57.0915	72.2411	54.3901	81.3119	76.4005	75.5512	55.3369	38.974	58.9515	53.5984	50.9697	50.0068	65.5319	72.2001	72.7893
		64	61.0644	66.8868	66.1723	79.32	83.2512	82.2721	83.2512	79.32	69.9353	54.3748	59.8074	82.2463	64.792	93.8536	63.5991	48.1065	59.0515	51.8399	62.1493	56.0972	70.0514	53.0204	78.3107	74.3185	75.2036	54.1725	38.4179	59.3886	53.3441	50.1817	49.0721	64.1839	70.46	72.1984
		66	56.9438	66.5444	65.6899	78.4162	81.7964	81.3896	81.7964	78.4162	70.4374	53.3864	58.4716	80.8897	63.8668	93.7927	62.4956	46.9742	57.8634	51.1837	61.6591	54.9169	67.986	51.8597	75.7182	72.2829	73.8835	53.0817	36.6709	58.6811	52.2275	49.3356	47.671	64.5446	69.6016	71.2786
		68	55.8511	65.9548	65.0881	78.2925	80.4319	81.2194	80.4319	78.2925	69.0815	52.3352	57.7689	79.2002	63.0788	92.2306	62.1515	44.9412	56.0305	50.7573	61.6562	53.655	65.9351	51.01	72.8833	70.1357	73.8451	51.5925	36.369	58.8215	51.9393	48.8339	46.7143	63.2536	67.3042	69.8967
		70	56.3399	65.0226	63.889	77.107	79.7145	80.4608	79.7145	77.107	69.7401	51.0944	56.5236	77.7093	62.2539	92.1998	60.7913	43.3838	55.0017	49.5802	60.7899	53.205	64.2513	50.3884	70.0277	68.6884	72.5612	50.7827	35.5001	57.6483	51.7872	48.3129	46.0198	63.1068	66.5401	69.3593
		72	56.4465	64.709	64.2967	76.3529	78.6768	79.0297	78.6768	76.3529	68.9436	50.3913	54.8841	76.446	62.2512	92.1183	60.1435	42.7361	53.7168	47.9114	60.7077	52.1868	62.8762	49.663	67.5278	67.8293	72.0155	49.805	34.9707	57.7005	50.7824	47.5583	45.2145	61.9803	65.6341	68.0602
		74	51.9914	63.854	63.5842	75.7254	77.421	78.796	77.421	75.7254	67.3249	49.6276	54.2287	74.5612	60.9152	91.2948	59.4415	41.7226	52.3556	46.5995	59.758	51.2774	61.7536	49.3991	66.2163	66.5138	73.4556	49.1077	34.5913	56.9256	50.4293	47.4377	44.2494	61.332	64.6123	66.7224
		76	51.3235	63.8225	63.1706	74.9601	76.288	77.438	76.288	74.9601	67.716	49.2665	53.1197	73.1993	60.3816	90.4951	59.2718	41.188	51.4326	45.7284	59.4959	50.5256	60.2788	48.2555	63.9165	65.2466	72.8653	48.3249	34.553	56.566	50.2425	46.9478	43.7616	60.7373	63.3975	66.3201
		78	53.9263	63.0701	62.1621	73.7212	74.79	76.6258	74.79	74.0068	66.6477	48.5697	52.0301	72.0644	60.1453	90.2541	58.3771	40.2657	50.794	45.2853	59.3165	49.9352	59.3688	48.0506	61.8804	63.8561	71.1441	47.6186	33.7188	55.9535	50.111	46.0238	43.5106	59.7498	62.8115	65.9871
		80	53.3593	62.418	62.0735	74.0068	73.8032	76.0233	73.8032	73.7212	66.9803	47.4208	51.7634	70.892	59.1714	88.4097	57.9508	39.8146	50.6375	44.8109	59.0131	48.7837	58.6238	46.9253	60.1034	62.9112	72.6331	46.9123	33.4637	55.6921	49.6604	45.8327	42.5028	59.763	61.6376	64.7941
		82	52.9641	62.1394	61.6298	72.9998	73.1289	75.1682	73.1289	72.9998	66.9236	46.7357	51.0491	69.8337	58.9517	88.2927	57.4433	38.776	49.9085	43.1089	58.7554	47.5445	57.7535	46.8512	59.3037	62.6938	71.6395	46.5789	33.2644	55.1796	48.2441	44.9144	42.051	59.0398	61.3631	63.0555
		84	48.6091	61.9344	60.6164	72.5616	71.6442	74.7101	71.6442	72.5616	65.8047	46.9479	50.6684	69.2728	58.4749	88.083	56.5576	38.5699	49.0547	42.1388	58.4803	47.1674	57.5264	45.7846	58.2767	61.8342	69.8818	45.8723	32.9122	55.1437	48.1803	44.8938	41.9261	58.6323	60.2825	62.8234
		86	51.9453	61.5069	60.4935	71.439	70.5602	73.7471	70.5602	71.439	66.6406	46.4898	49.7888	68.3517	58.0748	86.822	56.5674	38.1884	48.2367	41.9419	58.2903	46.5635	56.4514	46.0555	56.6483	61.4175	70.1062	45.4848	32.3251	54.7246	47.9668	44.8827	41.1554	57.9716	60.0098	62.4545
		88	50.7186	61.1996	59.7028	70.6516	69.8007	73.5841	69.8007	70.6516	65.7008	45.4614	49.5226	67.5799	58.1242	86.08	56.4322	37.8746	47.5656	40.744	57.2211	46.5138	55.4836	45.7289	55.5957	59.8562	70.4406	45.2508	32.1967	54.221	47.4647	44.8717	40.979	57.6732	59.0932	61.1293
		90	49.1989	61.0629	58.8724	70.1439	68.3606	72.2464	68.3606	70.1439	66.5206	46.028	49.0222	66.3764	57.2706	83.7424	55.9963	37.312	47.6108	40.9503	57.0136	45.7386	55.656	44.5226	54.7104	59.7006	70.1671	44.6627	32.1811	54.0777	46.7063	44.7807	40.9672	57.6277	58.7908	60.8527
		92	50.393	60.7512	58.816	69.1316	68.0034	71.8685	68.0034	69.1316	66.0644	45.0327	48.7608	66.2662	57.2619	83.5157	55.6708	36.7113	46.4871	40.1925	56.8533	45.7933	55.0808	44.0641	54.682	59.5026	69.9841	44.3506	32.1447	53.9701	46.3897	44.7159	40.9297	57.2897	58.4972	61.2771
		94	48.3946	60.5965	58.6826	68.5759	67.4164	71.6377	67.4164	68.5759	65.1709	45.1255	48.3699	66.1101	57.1888	81.0313	55.4277	36.5392	47.3265	40.0207	56.7176	45.7457	54.9229	43.5607	54.6552	58.751	68.6396	44.0562	32.1231	53.4966	45.7841	44.6014	40.7595	57.246	58.2565	58.9168
		96	44.9977	60.3038	57.493	67.4702	66.2335	71.4537	66.2335	67.4702	65.706	45.0519	47.9886	65.7605	57.1514	80.6286	55.5927	36.1959	46.9594	39.3646	56.3085	45.7007	54.738	43.3888	54.302	58.3446	68.7794	43.42	32.006	53.0412	45.5861	44.5935	40.5732	56.6767	57.8437	58.6009
		98	47.5676	59.9655	58.2854	67.2355	65.8376	70.5508	65.8376	67.2355	65.9211	44.678	47.5778	65.3385	56.638	79.0523	55.2502	35.8035	46.6058	38.7472	55.847	45.6225	54.0891	43.5835	54.251	58.3294	68.6459	43.6227	31.8474	52.8305	45.4574	44.5026	40.5648	56.7235	57.5928	58.512
		100	49.6593	59.9582	57.0796	65.8768	65.2957	70.3022	65.2957	66.4437	65.7934	44.8586	47.1902	65.0559	56.545	79.1148	55.1896	35.6277	45.9483	38.8174	55.8159	45.5911	54.0854	43.8697	54.1863	58.052	67.4783	43.1059	31.7529	52.3545	45.4477	44.4901	40.4307	56.3789	57.2182	57.8665
		102	46.4083	59.5587	57.4522	65.6239	64.9775	68.6604	64.9775	65.8768	65.3775	44.4661	47.1122	64.6249	56.4232	77.2955	55.1689	35.5367	46.2307	37.9513	55.0784	45.6033	53.9914	43.055	53.7781	57.6928	68.0331	42.9858	31.744	52.1787	45.4303	44.4767	40.2827	56.3338	57.1033	57.7454
		104	47.6884	59.3817	56.3448	65.2025	64.146	68.1322	64.146	65.6239	65.3005	44.396	47.1019	63.9644	56.3312	76.6069	55.1335	34.957	46.356	37.9786	54.8361	45.5738	53.3504	43.5483	53.8125	57.6288	67.6948	42.7229	31.7093	52.1198	45.3352	44.4411	40.2929	56.2243	56.3197	56.7169
		106	45.866	59.1232	56.6773	64.759	63.2642	67.7358	63.2642	65.2025	64.7139	44.3996	46.7282	63.7635	56.0363	73.9727	55.0962	34.6382	46.0466	37.1027	53.8716	45.5102	53.632	42.99	53.1703	57.5404	67.0548	42.6654	31.6669	52.0314	45.0396	44.4375	40.1563	56.3355	56.2757	55.3336
		108	42.458	58.9429	56.5	64.118	62.7549	67.6362	62.7549	64.759	65.1962	44.1802	46.5796	63.5815	55.8089	73.8792	54.9829	34.4432	46.6543	37.2853	53.8454	45.4656	52.9982	43.056	53.0241	57.4605	66.2595	42.1262	31.5242	51.2808	45.0675	44.4231	40.1707	56.1853	56.218	55.4269
		110	46.0573	58.7581	55.8715	64.5949	62.1897	66.911	62.1897	64.5949	65.0514	44.2035	46.5453	63.2641	55.5647	73.5858	54.8545	34.2444	48.9502	36.7173	53.4251	45.4402	52.7053	42.6687	52.6546	57.2323	66.0983	42.0678	31.5364	51.3352	44.9201	44.3307	40.0119	55.6132	56.1621	54.8963
		112	46.6397	58.7514	54.669	63.6663	61.9593	66.7446	61.9593	64.118	64.9042	44.3591	46.3972	63.0149	55.4987	73.0767	54.8684	34.4398	46.5418	37.0819	52.9533	45.4844	53.5697	43.1398	52.7382	57.0407	65.4505	41.9758	31.6614	51.1962	44.915	44.3101	40.0556	56.119	55.9751	55.2434
		114	45.0622	58.2026	48.7855	63.5299	61.4951	65.8327	61.4951	63.6663	64.4458	44.2105	46.232	62.799	55.4097	72.0741	54.7293	34.138	46.6663	36.4686	52.7932	45.3407	53.3623	42.1588	52.6612	56.8224	65.4156	41.9594	31.6089	50.8994	44.5962	44.299	39.907	56.1634	55.7603	54.4376
		116	45.7678	58.0806	48.5547	63.6007	61.3031	65.1186	61.3031	63.6007	64.9311	44.2361	46.1856	62.359	55.2971	70.4992	54.7212	33.368	46.4056	36.2668	52.5574	45.2772	54.3179	42.6251	52.6439	56.7794	64.7016	41.6842	31.3732	50.7091	44.3944	44.2604	40.0236	55.8836	55.1967	54.0679
		118	41.3065	58.0202	53.9115	63.5433	61.0609	64.9308	61.1373	63.5433	65.3209	44.4915	46.1726	62.2221	55.2114	70.3396	54.699	33.558	46.4959	35.8854	51.8134	45.3552	53.3185	42.782	52.5105	56.7384	65.4938	41.8068	31.1863	50.4265	44.332	44.2389	39.8941	55.2158	55.1315	53.7725
		120	43.0619	57.9326	53.5469	63.426	60.6835		61.0609	63.5299	65.0198	44.0557	45.716	61.9261	54.9387	69.6071	54.7347	33.1927	46.5778	35.6841	51.8049	45.2677	53.5096	42.0984	52.3257	56.7275	65.143	41.4425	31.2253	49.8184	44.2062	44.2328	39.6734	55.3239	55.1382	53.5799
		122	43.4751	57.7823	53.4819	63.0875	60.6343		60.8633	63.426	64.9228	43.5968	45.6581	61.9159	54.7391	69.5024	54.8152	33.143	46.3901	36.1179	51.4079	45.1802	53.1374	42.5453	52.4105	56.6542	65.6236	41.6232	31.1616	49.8571	44.1745	44.1818	39.6489	55.1954	55.1104	52.978
		124	42.7515	57.5972	47.4096	62.2177	60.7112		60.8493	63.0875	65.0261	44.3921	45.4843	61.1073	54.7243	69.2929	54.6515	33.1708	46.931	36.0167	51.1739	45.1745	52.7169	42.6109	52.3078	56.4791	64.9633	41.5494	31.1749	49.707	44.0827	44.1114	39.739	54.9364	54.9729	52.9715
		126	42.5023	57.4705	52.5019	62.5189	60.4077		60.8457	62.7411	64.5815	43.9658	45.4712	61.0798	54.3472	69.0051	54.6673	33.3834	46.4632	35.9559	50.8521	45.0153	52.1582	42.7901	51.9698	56.3961	64.3668	41.5179	31.1669	49.727	44.0245	44.0797	39.8148	54.8664	54.7486	52.727
		128	42.7078	57.4028	46.7957	62.5067	60.0275		60.8203	62.5189	64.5137	43.6285	45.3971	61.0547	54.4165	68.2008	54.762	33.244	46.9333	36.0564	50.7251	45.1054	52.4454	42.633	51.8719	56.4264	62.9357	41.6712	31.1106	49.39	44.0254	44.0481	39.7431	55.1854	54.5861	52.6886
		130	39.9596	57.3338	46.4111	62.2129	60.0805		60.7744	62.5067	65.5035	43.9148	45.2743	60.5766	54.3058	67.9785	54.5764	33.0628	46.7086	35.671	50.2765	44.8833	52.3723	42.3702	51.8148	56.1574	63.4463	41.7496	31.23	49.0651	43.8375	44.0476	39.5473	54.8928	54.4619	55.0251
		132	41.6647	57.2694	45.8501	62.7411	59.8		60.7112	62.3255	66.2652	43.6245	45.2532	60.4982	54.2008	68.0062	54.5242	33.2481	46.6702	35.1692	49.7974	44.8281	52.1703	42.2138	51.7476	56.144	63.1458	41.3391	31.0726	48.933	43.7884	44.0199	39.5931	54.4653	54.0935	51.7275
		134	39.8928	57.1198	45.2377	62.2245	60.3214		60.7083	62.2245	65.5932	44.2278	45.1592	60.2017	54.1985	67.9437	54.4182	33.4347	46.8056	35.462	49.7193	44.9319	52.69	42.4686	51.7765	56.0912	63.5734	41.5561	31.1892	48.7581	43.7288	43.9017	39.5066	54.5953	53.9846	52.5805
		136	39.0878	57.0295	44.9838	62.3255	60.5164		60.6835	62.2177	65.0824	44.0206	45.1515	59.798	53.794	67.8278	54.4363	33.4976	47.0538	35.3417	49.5653	44.9235	52.5392	42.1925	51.4106	56.014	63.5388	41.7458	30.9767	48.0891	43.7024	43.8929	39.3898	54.4424	53.8074	51.8747
		138	41.3075	56.9675	50.0345	62.0956	60.8633		60.6542	62.2129	65.075	44.3707	45.0977	59.8135	53.4156	66.906	54.3547	33.4743	46.8598	35.1998	48.8357	44.7139	52.5651	41.7118	51.5779	55.8534	63.506	41.4371	31.0472	48.065	43.7448	43.8471	39.208	54.4796	53.5601	51.9843
		140	38.5171	56.9432	44.3924	61.8191	61.1373		60.6343	62.0956	64.9615	43.2993	45.0518	59.7807	53.3587	66.6919	54.3454	32.9955	46.4123	35.0392	48.6886	44.5541	52.3158	42.283	51.5534	55.8172	63.0991	41.2886	30.9951	47.918	43.6601	43.8379	39.3964	54.4243	53.2468	51.5673
		142	40.2598	56.8314	44.2245	61.7362	60.8493		60.5164	61.8191	65.1344	43.4993	45.0192	59.7371	53.1119	66.263	54.256	33.1162	46.2393	35.2014	48.6378	44.6311	51.7796	42.1633	51.4939	55.8249	62.5672	41.5407	31.0126	47.8542	43.591	43.7635	39.5075	54.4193	53.2105	51.8456
		144	40.972	56.6073	49.9233	61.4528	60.7744		60.4529	61.7362	65.0055	44.1842	44.9706	59.4928	53.1034	65.7721	54.2319	33.1299	46.4492	35.2702	48.4368	44.4541	52.1521	42.0734	51.2294	55.5944	63.2085	41.4803	30.8309	47.8012	43.6098	43.7507	39.5323	54.1833	53.2169	51.0398
		146	38.0337	56.6038	43.9051	61.2884	60.4529		60.4077	61.5764	64.9341	43.3896	44.9657	59.088	52.9375	65.4901	54.2351	32.9875	46.3803	34.4029	48.2591	44.5254	51.6508	41.5365	50.9985	55.518	62.4178	41.6574	30.845	47.6306	43.481	43.7382	39.2078	54.6187	53.0077	50.8947
		148	40.0054	56.5081	43.8975	61.5764	60.2928		60.3272	61.4528	65.0607	43.7193	44.8708	58.7328	52.8232	65.3578	54.1869	33.1361	46.2799	34.7743	47.9901	44.4348	52.1336	41.7315	50.7394	55.4843	62.5524	41.7325	30.7296	47.7134	43.2722	43.6907	39.2932	54.2947	52.9495	50.4485
		150	41.4333	56.4932	43.2789	61.1631	60.7083		60.3214	61.2884	64.4532	43.9647	44.8338	58.6343	52.8993	65.2412	54.2599	33.2172	46.5108	34.0062	47.7276	44.2801	52.1476	41.9898	50.7647	55.4356	62.2261	41.9949	30.6854	47.711	43.2845	43.6271	39.2339	54.2491	52.7373	50.1131
		152	41.1436	56.4586	43.2513	61.0765	60.8203		60.2928	61.1631	64.1862	43.7306	44.7757	58.5938	52.5004	65.1812	54.1528	33.304	46.1368	34.094	47.6599	44.3892	51.8329	41.8805	50.4947	55.3983	62.0027	41.7017	30.7186	47.4144	43.2241	43.5775	39.2959	54.0865	52.6044	49.6899
		154	39.1194	56.345	42.9195	61.0422	60.3272		60.0805	61.0993	63.9717	43.6189	44.7158	58.4579	52.4552	65.1164	54.0916	32.8838	46.7554	34.4187	47.3559	44.1368	51.6109	41.9488	50.4435	55.2445	62.1169	42.5322	30.6146	47.4298	43.0697	43.5393	39.1205	54.2772	51.9769	49.5662
		156	38.8351	56.3412	42.9165	61.0993	60.6542		60.0275	61.0765	64.3242	43.7533	44.6944	58.2974	52.3266	65.0677	54.2858	33.4086	46.3576	33.5454	47.0652	44.2015	51.6091	41.9988	50.0796	54.8938	60.844	42.2546	30.6342	46.7204	43.0309	43.5204	39.1085	54.0134	51.4343	49.2332
		158		56.2769	42.126	60.3301	59.9805		59.9805	61.0422	63.8649	43.4162	44.6189	57.6359	52.273	65.1022	54.0066		46.5339	33.781	46.9269	44.2006	51.2122	41.6675	50.175	54.8772	61.4543	42.1597	30.7145	46.7554	42.9748	43.4986	39.0084	53.9725	51.3593	49.2553
		160		56.1599	42.1852		60.8457		59.8	60.3301	64.2616	43.5969	44.6186	57.4594	52.1491	64.7303	54.0349		46.8942	33.7503	46.7925	44.0751	51.6116	41.2595	50.0824	54.822	61.2431	42.1481	30.6202	46.6126	42.4591	43.4041	39.1512	54.0444	51.1281	49.2099
		162		56.1567								43.6794	44.4996	57.4025	51.9415	64.2268	54.2171		45.9694	33.7398	45.9033	43.7737	51.3184	41.7789	49.3784	54.3808	61.6044	42.3125	30.0956	46.5662	42.2082	43.2946	38.917	53.8771	50.1809	49.1299
			Female EDL in situ Fatigue Curve (% initial contraction at 50Hz)
		Seconds	AHRfl/fl Con									AHRmKO Con								AHRfl/flCKD									AHRmKOCKD
		0	100	100	100	100	100	100	100	100	100	100	100	100	100	100	100.186	100	100	100	100	100	100	100	100	100	100	100	100	100	100	100	100	100	100	100	100	100
		2	100	98.9043	103.172	100.187	99.5022	99.8734	97.4631	100.168	99.9133	99.2774	99.5753	99.9084	99.5084	99.7489	100	99.8977	99.889	103.404	96.2126	99.8665	99.8665	99.8925	99.7097	100.376	98.7786	99.8548	91.5132	102.268	99.3968	99.7171	99.8139	99.6003	99.8121	100.024	103.376	96.7413
		4	97.766	100.039	105.217	102.539	99.3771	99.4744	96.4954	99.742	99.8823	99.4917	100.854	99.7318	99.1958	99.3213	99.6649	99.9271	99.633	105.694	94.8039	98.4101	98.4101	99.6108	99.5569	100.047	99.5156	99.5664	95.7869	102.066	99.0677	99.7817	99.686	99.4005	99.3678	99.7116	105.169	95.2094
		6	97.1036	100.998	104.691	103.803	99.1803	99.3029	94.7401	99.7352	99.7187	98.5559	101.735	99.5213	98.9243	98.451	99.4708	99.7007	100.939	107.421	94.6773	97.5535	97.5535	99.0757	99.0662	100.593	100.262	99.0252	100.045	101.369	98.7871	98.7492	99.6486	99.4356	98.487	99.4899	107.522	94.0851
		8	96.6181	101.746	99.6718	104.988	98.9972	98.8765	93.9848	99.2663	99.413	98.9685	102.429	99.4638	98.2428	98.1871	99.6103	99.5002	99.904	107.198	93.2966	96.3894	96.3894	99.434	99.4929	100.519	100.175	99.3115	103.383	100.378	97.6086	99.2221	99.6714	99.1373	97.8444	99.4459	108.733	93.1975
		10	96.1458	101.429	94.8465	105.45	98.9422	98.651	93.7755	99.0541	99.0139	98.5009	101.744	99.0408	98.1601	97.122	99.4103	99.2243	99.531	106.451	92.4845	94.4511	94.4511	98.9933	98.1092	100.463	100.63	98.0505	105.086	99.1674	96.3777	97.5068	99.5467	98.9321	96.2196	99.196	110.631	92.358
		12	95.849	100.88	92.4062	105.747	98.8003	98.2495	92.96	99.1814	99.4786	98.0787	100.27	98.5418	96.7165	96.3928	98.9467	98.8263	99.5555	105.442	91.3809	92.6182	92.6182	98.43	97.7783	100.239	101.636	97.7238	106.046	97.2683	96.1893	98.2805	98.9348	98.6054	94.3062	99.2391	112.336	90.83
		14	94.95	99.8207	91.0321	105.972	98.0447	97.2463	92.5965	99.1421	99.1582	99.1961	98.8221	98.3346	96.351	95.0295	98.6872	98.9047	99.0135	103.783	89.5433	90.5101	90.5101	97.8587	98.7396	99.3743	100.449	96.8717	106.541	95.0395	95.0513	95.6662	99.1175	98.637	95.0691	99.1151	113.418	90.4006
		16	94.8602	99.043	89.9882	105.945	97.7123	97.1395	92.3603	98.4394	98.3357	97.9799	97.9385	97.4424	95.3457	94.084	98.3838	98.4132	99.5876	101.024	87.8057	87.0174	92.8489	97.3398	98.6868	98.8305	101.504	98.6125	105.937	92.4885	93.4878	93.0726	98.2166	97.74	91.8323	99.1345	114.092	89.923
		18	94.3222	97.2436	88.9574	105.456	97.4274	96.4135	91.1345	98.4152	98.0527	98.0836	95.9517	97.0738	94.6383	92.0461	98.1557	97.8522	99.0066	97.2843	85.8071	86.6708	91.1063	96.9774	96.5745	98.3926	101.471	95.5345	105.584	89.4205	92.8179	90.3731	98.4272	97.2996	89.8601	98.867	114.997	89.4709
		20	93.1399	96.748	89.6749	105.015	96.1739	95.195	91.0927	97.8797	97.2161	97.32	94.0669	96.2929	93.3645	90.1639	98.464	97.5014	98.6959	94.2774	84.1155	86.4695	89.1744	96.7186	98.2934	97.8321	102.559	95.5208	104.872	86.5892	92.4786	87.5388	97.5517	97.9495	88.5473	98.4832	115.365	88.847
		22	93.2048	96.6651	86.5449	104.259	95.4734	93.5188	87.4779	97.3509	97.6272	98.2892	92.288	95.6363	92.8586	89.2535	98.338	98.9488	98.6391	90.5371	82.004	85.892	87.2096	97.6521	95.3667	97.1431	102.223	94.3341	102.86	84.9374	91.6916	85.3885	98.0591	97.3696	87.1867	97.7205	116.086	88.3091
		24	92.549	96.988	81.3798	103.403	94.9774	90.6328	87.0232	96.8744	96.4298	97.8573	90.4773	95.3697	91.1101	86.8759	97.3722	96.5431	98.6544	86.3777	79.6905	85.5516	85.2242	94.7045	96.992	96.4899	102.781	92.9199	101.76	82.1219	91.2852	84.2283	98.1778	97.5868	88.2566	97.5489	115.12	87.7505
		26	91.8928	95.4612	82.5914	102.04	93.3178	87.3811	86.3974	95.1221	96.2796	96.76	88.4433	95.3343	88.8091	85.8778	97.3944	96.4177	98.0427	84.1245	77.1665	84.9718	83.0265	95.7864	94.1727	96.0912	102.705	93.0083	99.6529	78.6805	89.9706	83.2188	96.6817	97.1038	85.592	97.8532	114.78	87.0788
		28	91.4079	95.5258	78.3546	100.934	92.7365	84.4575	84.0758	95.5972	95.2067	96.8916	87.1914	93.2456	86.4206	84.6503	96.8201	95.393	99.0156	82.9085	73.9845	84.3249	81.0932	92.9188	93.0804	95.2355	102.648	90.9697	97.6725	79.373	88.604	80.4846	98.4632	97.1703	83.9762	97.7016	114.501	86.5241
		30	90.6262	95.5142	77.2268	99.4598	92.0639	81.3538	83.1657	94.1069	93.7323	97.9249	85.0147	91.1173	85.575	84.0094	95.6162	95.848	97.9837	78.6846	70.912	83.7756	79.2714	93.7172	91.954	94.7126	102.419	89.466	96.6069	77.4453	87.2303	79.8778	95.4965	97.6613	81.7382	97.4998	113.351	85.6535
		32	90.0357	93.8106	78.0884	98.1662	90.3668	78.8933	80.8381	92.9505	94.7014	97.016	82.3962	88.6721	81.1126	82.6844	93.4144	95.4324	98.7678	76.1937	66.5547	83.1038	77.2867	90.5281	90.199	94.1708	101.536	87.414	93.5844	73.5183	86.4267	76.612	93.8431	96.0713	79.5677	97.2582	113.887	84.8103
		34	89.393	93.3424	76.5928	96.411	90.3656	77.1178	79.0649	91.2256	92.2923	95.202	80.9674	86.9608	78.5755	81.8208	94.6598	95.2218	97.572	73.0257	62.8056	82.5795	75.4589	89.711	88.4165	93.206	100.98	85.7205	93.1399	74.0673	84.9514	75.2694	92.3319	94.7612	78.0212	96.1522	112.995	84.1527
		36	88.4325	92.356	74.542	94.1136	87.7425	74.4917	77.4776	91.2176	92.0325	94.0377	78.8886	84.0667	77.0988	81.2193	91.5235	93.7341	98.5124	70.7169	61.0782	81.3365	73.7216	87.3947	86.7763	92.3532	100.533	84.0889	90.8384	72.6566	83.4365	74.8108	90.5973	93.2181	76.1016	96.4912	111.918	83.385
		38	87.5201	91.8893	71.8849	91.3492	86.4431	72.5806	76.4435	88.7062	89.8838	95.0167	76.2687	83.1635	73.9189	80.4854	89.2917	92.1065	97.3615	69.0965	59.5158	80.4863	71.856	86.4277	84.7664	91.1958	99.3768	81.593	88.8463	70.5303	82.5677	72.4549	88.3951	91.8209	73.9225	95.2689	111.198	82.7133
		40	86.1765	91.0538	70.0467	92.2519	85.8742	71.5176	74.521	88.7043	87.5392	92.3149	74.161	79.9527	71.0015	78.7943	86.9615	90.5281	97.226	66.683	57.8522	79.5871	70.2799	85.6139	82.562	89.9381	98.7786	80.0591	86.8991	68.4826	81.334	71.5623	86.8864	89.5946	71.6757	94.7209	111.081	81.883
		42	84.5857	89.7306	69.0969	89.3621	84.228	70.5706	72.0737	86.9737	88.4008	94.2524	72.8074	78.3221	69.8435	78.7257	84.0251	88.3063	96.9768	65.5599	56.2812	78.0789	68.874	83.943	80.7059	88.0388	99.8825	78.048	85.6615	67.3134	80.5032	70.4832	85.4304	86.1727	69.8348	94.9173	109.815	80.9468
		44	82.7173	89.1252	68.5874	87.0536	83.5673	69.2302	70.7711	84.715	84.931	94.8556	70.3259	76.5469	68.9836	78.1013	80.8265	86.1043	96.1968	63.557	54.7736	76.5849	67.5697	81.2358	78.4576	86.2128	98.9766	76.4524	83.5672	65.013	79.2122	68.7327	82.0996	84.192	67.1949	93.5323	108.733	80.2223
		46	80.6638	87.6301	67.1448	85.0834	83.5505	68.7643	69.7197	82.264	85.6341	91.5562	68.4871	74.9653	68.1882	77.0842	78.3382	83.8815	95.5508	61.7212	53.5444	75.0333	66.4572	79.686	77.0053	84.6908	99.7651	73.9442	82.6069	62.266	77.2208	68.3736	79.5635	81.1667	65.1746	93.223	108.092	79.3436
		48	78.3544	86.7211	66.8843	82.8554	79.7133	66.9168	68.1535	79.7012	82.1465	93.6884	66.5764	73.3738	67.4096	75.6301	75.5127	81.5054	94.601	60.313	52.3092	73.2172	65.2423	77.0195	74.9209	82.3324	97.6717	72.6185	79.3703	60.3069	75.9947	66.2109	78.6382	78.6647	64.0896	92.3877	106.204	78.3241
		50	76.4857	85.6346	66.0613	81.225	78.3833	66.5391	66.0073	76.8869	79.1652	90.8815	64.5751	71.7805	67.0719	75.3863	73.0365	79.4239	93.9939	60.2576	50.1796	71.4269	64.4255	74.7847	73.1083	80.5012	97.627	70.4012	78.0817	60.5376	75.3334	66.1064	76.5182	76.354	62.0799	90.8418	105.106	77.6277
		52	73.6587	84.1448	64.9703	79.6592	75.7808	66.2877	64.9304	75.6781	77.0776	89.1232	62.6273	70.4465	65.984	73.5964	70.2971	77.189	92.7083	57.9964	49.5291	69.3144	63.0688	72.4192	71.6431	78.8727	95.4721	68.7792	76.5057	59.2085	73.2981	65.9841	74.3943	74.1361	60.4494	91.2842	103.446	76.8106
		54	71.168	82.0077	63.6783	77.5782	74.0689	65.4404	63.5671	72.4488	74.1669	86.0406	61.9003	69.5251	62.9688	73.0532	69.3331	75.0876	91.6477	57.0889	47.8827	67.4586	62.3522	69.706	70.0766	76.9204	94.7608	66.9761	75.3733	56.3165	71.3845	64.9574	72.3362	71.4575	57.723	90.0047	102.325	75.6792
		56	68.2756	81.2702	62.3275	77.093	72.4626	65.012	61.633	69.8769	71.8709	84.9283	60.0159	67.7754	62.3323	71.7137	67.5074	73.6256	89.8151	55.8824	46.156	65.4581	61.507	67.8394	68.7811	74.6129	92.399	65.8433	74.6805	57.2966	70.5207	64.3885	69.7056	69.6466	56.3768	90.1811	100.609	74.8502
		58	65.6069	79.2443	61.3727	74.8792	71.2018	64.9917	60.838	69.2435	68.9303	83.6671	58.716	66.9373	62.2006	71.3461	66.9844	71.4279	88.2378	55.7591	45.1035	63.6778	60.5382	65.3672	67.3093	72.7712	90.6038	64.7306	73.0402	53.9734	69.2421	63.8364	68.4466	68.1444	54.0852	88.5992	98.3968	74.041
		60	63.336	77.2336	60.7873	74.4776	71.1071	64.5649	60.266	67.7024	67.0566	81.3825	56.8388	66.5851	61.5337	70.4895	66.0771	69.9399	86.8901	54.6855	44.0017	61.6438	59.7851	63.9632	66.1582	70.7459	88.0788	62.6713	72.9726	52.5254	67.4202	63.0515	66.9278	66.2366	52.8435	87.6791	96.9259	73.0801
		62	60.5658	75.729	59.462	74.1241	70.4551	64.0605	58.3598	67.4649	65.4578	79.552	56.4918	65.5447	60.4399	69.2953	64.8756	69.3099	84.986	54.4597	42.3485	59.8922	58.9408	61.7745	65.2299	69.0617	85.816	61.9422	71.6827	53.248	66.7555	62.2639	64.9206	64.2553	51.0367	87.823	94.63	72.289
		64	57.7156	74.6493	58.9301	73.3219	69.034	63.4421	56.2036	65.3665	62.9331	79.2104	54.3775	64.8828	60.3345	68.5703	64.5038	68.3842	83.408	52.9515	40.7399	58.0825	58.4122	60.4089	64.6814	67.4303	83.6096	61.0124	70.0525	51.324	65.7282	61.628	63.1105	62.5	50.3037	86.7665	91.8339	71.481
		66	55.7514	72.6242	58.5591	72.1456	68.7668	62.4089	56.173	65.0113	61.2944	77.2521	53.9054	63.2157	58.5862	68.3081	64.2548	67.0902	81.7952	52.071	39.846	56.5374	57.7253	58.7739	63.7548	65.8745	81.181	59.3197	69.8198	50.5368	64.4891	60.6326	62.3715	61.7855	48.9417	86.2099	89.4546	70.5931
		68	53.5996	73.3653	57.6542	71.6939	68.6196	62.2829	55.6182	64.5254	59.5731	76.951	52.5463	62.52	58.1891	66.9692	63.7011	66.9822	80.0638	50.682	38.618	55.0092	57.0435	57.7862	62.9552	65.953	79.0452	58.6436	68.9616	48.6574	63.7001	59.7682	60.9816	60.6667	48.2201	84.512	86.5385	69.7031
		70	51.5632	70.381	56.7942	71.4114	68.0376	62.1092	54.686	63.9794	59.1626	75.0816	52.485	62.3943	58.1152	65.8914	63.3106	66.038	78.6257	50.9812	37.6078	53.7011	56.5413	56.2029	62.4945	64.2885	76.772	57.6473	68.1211	48.3842	62.5456	59.7624	60.5036	59.501	47.0846	83.9332	85.0565	68.9029
		72	49.702	69.1712	55.834	71.5196	67.6923	61.8514	53.0025	63.5697	56.6636	74.939	51.5436	61.569	57.9471	65.7086	62.1257	65.6864	76.6146	50.0936	36.2416	52.3975	55.8413	54.8362	61.7667	63.5061	74.4839	56.8599	67.2083	46.8919	61.7825	58.9811	59.6517	58.4926	45.7046	84.181	82.4837	68.0951
		74	47.9123	68.3122	54.4835	70.3745	67.6117	60.9186	52.991	63.5166	55.2808	74.8211	50.723	60.5257	57.9136	64.9891	62.0493	64.7783	74.7558	49.1426	35.3495	51.0355	55.1192	54.1305	61.4239	62.769	72.9721	56.2119	65.881	45.2413	60.2431	58.5773	58.3823	57.3843	45.1242	82.8624	80.159	67.2479
		76	46.6857	69.301	55.467	68.6392	67.4976	60.8916	52.6398	63.0201	54.0817	74.1175	50.9775	59.9037	57.2685	64.1571	60.8848	63.6108	73.6928	49.6913	34.2991	49.8431	54.7155	53.3276	60.4356	62.177	71.2779	55.708	65.4338	45.4483	60.0994	58.5211	58.1168	56.4321	44.5652	81.6227	78.693	66.6657
		78	45.26	68.1581	54.938	69.0011	67.2189	60.0265	51.8539	61.9971	53.496	73.6276	50.0694	59.2552	56.579	63.8738	60.4088	63.3244	72.0792	48.2717	33.6158	48.8891	54.0499	52.3179	59.9761	61.2839	69.9633	55.1816	63.6286	44.5168	58.7211	57.9457	58.0752	55.9387	43.3314	80.5798	76.5927	66.2945
		80	44.449	68.1517	54.3619	68.3211	66.2479	59.8617	50.293	61.9075	52.6248	73.583	49.7326	59.0964	55.4365	63.5316	60.3032	62.5191	70.8606	47.4231	32.7245	47.727	53.4815	51.4801	59.899	60.8348	67.4996	54.3773	63.3389	43.8359	57.614	56.8734	56.7273	55.1974	42.3771	79.2598	75.9183	65.3736
		82	43.3605	66.3297	53.0056	69.1862	65.9641	59.4746	49.6053	61.8766	51.7492	71.8872	49.1329	58.6832	54.5854	62.8573	59.7405	61.7605	69.6283	46.4389	31.8063	46.9296	52.8719	50.9374	59.5457	60.1799	66.0021	53.6839	62.428	43.3417	56.83	56.8288	56.3887	54.4361	41.9879	78.0266	73.9162	64.7648
		84	42.4302	64.9443	53.7651	68.3601	64.9799	58.7942	49.2647	61.5451	51.7353	71.2489	48.1316	58.4317	53.9338	62.7348	59.6444	61.6036	68.063	46.8359	30.8372	45.9391	52.2516	50.2973	58.9952	59.9154	64.7327	53.6294	60.4228	41.8497	56.7564	56.5346	55.9409	54.2229	41.3098	76.5336	72.6894	64.3873
		86	41.5921	64.8084	53.377	68.3099	64.7781	58.7371	48.7803	61.4464	51.5675	70.9404	48.015	58.2557	53.7323	62.0596	59.542	60.8119	67.1503	46.9769	30.1727	44.9784	51.6888	49.6165	58.6837	59.7108	63.7048	52.9471	61.3437	41.6552	55.8987	56.1362	55.5858	53.646	41.1846	75.674	71.7589	63.9505
		88	40.7958	64.626	52.3376	67.4411	64.7293	58.5851	48.1688	61.467	51.1369	69.6256	47.3126	58.1452	53.7129	62.0224	59.3387	60.0007	66.1528	46.9081	29.6311	44.0549	51.3994	49.1125	58.1602	58.4501	64.308	52.4018	60.0409	41.3325	55.7031	55.9409	54.8213	53.3661	40.333	74.7058	69.8488	63.6089
		90	39.5804	66.1221	53.3677	67.6635	64.4254	58.5682	47.5654	60.7889	50.624	69.5007	46.8295	57.8378	53.251	61.5793	58.9452	59.806	65.2977	44.4906	29.3702	43.2862	50.9246	48.7943	58.0652	59.019	62.0513	52.3809	58.5493	40.6138	55.1044	55.6851	54.5378	53.2728	40.2934	72.7423	69.1159	63.1347
		92	39.4403	61.6978	52.448	66.7915	64.3586	58.4308	47.5414	60.6724	50.547	69.4456	46.5974	57.6562	52.0283	61.2581	58.9158	59.5553	64.3307	51.3855	28.4912	42.789	50.678	48.1887	57.258	58.6961	61.1536	52.3152	58.3142	39.6163	54.6458	55.7138	54.4179	53.0612	40.1511	72.0976	68.2383	62.4283
		94	38.2537	64.3444	52.0024	67.3263	64.0908	58.2284	46.3196	60.5393	50.3114	69.1894	45.8953	57.5185	51.9378	61.149	58.7399	59.2503	63.0912	45.1749	28.1998	42.3076	50.3633	47.8434	57.1268	58.3505	60.2768	52.019	57.6328	39.3972	54.1192	55.5741	54.3711	52.8488	40.0705	71.0436	67.1546	62.0522
		96	37.8964	64.5583	52.2842	67.2982	64.0376	58.2093	46.1457	60.3039	49.6651	69.5289	45.0504	57.4426	51.8145	60.528	58.3052	59.0602	62.0817	45.6582	27.8674	41.8489	49.9394	47.3086	57.0196	58.2494	59.1301	51.6186	56.8722	38.91	53.7127	55.3994	54.2364	52.5355	40.1325	70.4867	67.0445	61.4129
		98	37.2385	64.0225	51.2117	66.6079	63.5538	58.1496	45.2257	60.2194	49.5939	68.2083	44.5629	57.3994	51.6566	59.9412	57.7597	58.9663	61.0477	45.4412	27.7717	41.0908	49.6028	46.6429	56.3625	58.0186	61.0595	51.5788	57.3839	38.1007	53.3849	55.3275	54.141	52.4274	40.0747	69.2874	67.7897	61.2865
		100	36.5925	64.6101	51.6011	66.3692	63.184	58.0515	44.3711	59.6769	48.8996	68.044	44.0202	56.8651	51.3177	59.5014	57.5341	58.5738	60.3253	44.1869	27.1466	41.1347	49.125	46.3309	56.3239	57.9762	58.5876	51.3259	54.5542	37.5658	53.1875	55.0136	53.7978	52.3379	39.897	68.3242	65.6949	60.9435
		102	36.0421	64.1072	51.3471	66.428	62.8891	57.745	44.1072	58.8433	48.5088	67.6541	44.0564	56.6639	50.9062	59.2569	56.9856	58.4664	59.6785	44.5656	26.7223	40.49	48.9666	45.6244	55.6831	58.2671	58.4701	50.7389	52.5219	37.4288	52.8924	54.8974	53.7546	52.274	39.8825	67.9977	65.3254	60.5952
		104	35.9969	64.3119	51.1854	65.0818	62.6756	57.7433	43.6062	58.7503	48.3408	67.2734	43.6958	56.599	50.8635	58.7386	56.8752	58.178	58.9769	43.8069	26.5252	40.6121	48.6792	45.0543	55.2537	57.9755	57.9602	50.5909	52.8488	37.6147	52.5316	54.8082	53.5847	52.0887	39.8492	67.2656	64.3552	60.195
		106	35.6832	64.3366	50.3883	65.4569	62.5111	57.5254	43.4961	58.513	48.0647	67.3478	43.3079	56.5355	50.3788	58.6724	56.7705	58.1648	58.9372	43.0123	27.0052	40.4024	48.5347	45.0073	54.9341	57.8099	57.6294	50.6059	53.0334	37.6247	52.4704	54.5283	53.4049	52.0012	39.8351	66.8971	63.8702	59.8595
		108	35.448	63.4525	50.2515	65.2441	62.3876	57.4798	42.7071	58.4396	47.8431	66.8363	42.8273	56.4664	50.2331	58.2441	56.7643	58.1952	58.7062	43.0307	26.4984	39.9249	48.1558	44.21	54.9937	57.485	57.8365	50.4797	51.1057	36.5318	52.4087	54.447	53.3509	52.0461	39.5559	66.3471	63.949	59.4398
		110	34.4511	61.1118	50.1309	65.256	61.5976	57.4736	42.6264	58.3714	47.9025	66.9194	43.1545	56.4196	49.7809	58.0957	56.4205	58.0647	58.3837	42.4111	26.5753	40.0293	48.1054	44.1806	54.8497	57.1977	56.5041	50.2435	49.9715	37.1	52.0171	54.1744	52.7241	51.9564	39.3911	65.8379	63.1031	59.2569
		112	34.0755	61.6262	50.0143	64.9707	61.4893	57.3068	42.5003	58.3978	47.3704	66.7244	43.2405	56.3431	48.9535	58.0273	56.3563	57.9838	58.448	42.5129	26.5496	39.5642	47.7972	43.4016	54.0529	57.2498	60.5987	49.9505	50.4544	36.2985	51.92	54.22	52.7816	51.7522	39.3542	65.5409	62.8862	59.1952
		114	34.1671	61.6604	48.7971	64.2524	61.4653	57.2964	42.0031	58.0636	47.267	66.3483	43.103	56.3134	48.9453	57.3878	55.7077	57.9025	58.2962	42.2648	26.4138	39.204	47.4178	43.1362	53.8244	57.068	56.0261	49.8462	49.1084	36.1095	51.42	54.0062	52.6601	51.6144	39.2211	65.0145	62.1614	58.9129
		116	33.8589	64.2105	48.1874	64.8357	61.1402	57.2671	41.75	58.0389	47.2946	66.11	43.1524	56.2743	48.7191	57.2084	55.605	57.8905	58.0254	41.3137	26.4359	39.206	47.2673	43.1037	53.6755	56.6737	56.9663	49.8568	49.5489	36.0724	51.4117	53.9778	52.5896	51.5191	39.1919	64.544	62.6376	58.6517
		118	33.2984	63.6989	49.1898	64.5114	61.1293	57.2638	41.6699	57.7733	47.2722	65.9292	43.3885	56.2692	48.5474	57.1146	55.3425	57.7291	57.7667	41.0799	26.5945	38.6979	47.2999	42.4559	53.8746	56.3617	55.0257	49.8586	48.9284	35.871	51.3728	53.7437	52.4289	51.0571	39.0272	64.4797	61.2491	58.4856
		120	32.6535	62.2242	48.59	64.186	61.0602	57.242	41.0399	57.7321	47.5175	65.843	42.9969	56.1789	48.4384	56.9217	54.7792	57.5807	57.7562	40.2455	26.2079	38.5905	46.9131	42.5538	52.8498	56.656	57.884	49.8558	47.7975	35.2466	51.3201	53.7711	52.3887	50.6902	38.9542	63.8989	62.2136	58.0772
		122	32.3941	61.068	49.1535	64.273	60.9526	57.05	40.5861	57.4525	47.4825	65.8297	43.1963	56.1768	48.4152	56.2717	54.8096	57.713	57.4508	40.3509	26.5609	38.4437	47.1369	42.4287	52.8568	56.0566	56.3284	49.7988	47.7994	36.0015	51.3077	53.6846	51.8036	50.4402	38.9028	63.258	61.0935	58.1233
		124	31.824	62.0462	48.7328	63.9662	60.7192	57.014	40.4126	56.8726	47.4115	65.7589	43.549	56.1712	48.2979	55.8471	54.6474	57.5587	57.2956	40.2291	26.4157	38.3612	46.5585	42.2813	52.4759	55.8109	55.5544	49.6097	47.0993	35.802	51.2862	53.6259	51.3284	50.4275	38.7867	63.0102	60.4244	57.8472
		126	31.4987	62.788	48.0123	64.0777	60.6451	56.9394	40.0764	56.6416	47.356	65.8267	43.6669	56.1439	47.7958	55.7299	54.5994	57.5679	57.1855	39.4454	26.2768	37.9603	46.3893	42.2968	52.2088	56.3926	56.6632	49.4803	45.5841	34.6147	50.7597	53.5034	51.3394	50.1944	38.7592	62.9722	60.6023	57.8228
		128	31.542	59.8951	47.7516	63.9169	60.6136	56.9061	39.8028	56.5172	47.1767	65.6594	43.1425	56.0661	47.5337	55.4985	54.2491	57.5097	57.001	40.9499	26.0668	38.0192	46.3928	42.0549	51.9761	55.5744	58.6803	49.2273	45.9122	35.1958	50.7335	53.3249	51.0962	50.0213	38.6617	62.5834	61.1002	57.4339
		130	31.2148	60.6132	48.1299	63.4276	60.2185	56.8469	39.2963	56.1927	47.476	65.6914	43.7279	56.0126	47.4712	55.4854	54.2166	57.4387	57.0001	40.6629	26.0195	37.9548	46.0786	41.957	51.6887	55.5633	55.4895	49.2583	46.1904	34.598	50.7027	53.2679	49.9218	49.8276	38.5473	62.5913	60.0022	57.3198
		132	30.9464	60.9177	48.0568	62.8748	60.1443	56.7844	39.1464	56.1845	47.4666	65.4472	44.4509	55.9494	47.3374	55.1173	54.0947	57.5329	56.8892	40.659	26.3635	37.6913	46.3411	41.8879	51.6382	56.3451	55.7588	49.2608	44.0023	34.7187	50.6464	53.1476	49.4839	49.6842	38.6461	62.0613	60.4014	56.9207
		134	30.763	60.8178	47.5957	62.6967	59.9908	56.5811	38.6412	55.887	47.2444	65.3921	43.8921	55.9437	46.8336	55.1155	53.7643	57.3176	56.5045	39.6586	25.9928	37.7958	45.7222	41.8775	51.6445	55.4194	56.6454	49.2472	42.8815	34.4197	50.6005	53.1861	49.2459	49.6696	38.554	61.9867	59.7887	57.0228
		136	30.2582	60.6041	47.3531	62.9855	59.9473	56.5577	38.541	55.6299	47.0596	65.0086	44.2717	55.9318	46.6108	55.1003	53.7568	57.2588	56.3849	38.9718	26.3231	37.4314	45.6058	41.771	51.0342	56.0092	55.3427	49.0706	43.1726	34.7011	50.523	53.1417	48.7121	49.4496	38.5934	61.8934	59.5151	57.0299
		138	30.2812	61.3852	47.6267	62.6486	59.6114	56.5505	38.5083	55.3285	46.9849	64.7899	44.4862	55.9303	46.2976	54.3389	53.6182	57.2418	56.3605	39.7194	25.6215	37.1765	45.3273	41.5997	50.9487	55.6486	55.3788	48.9636	43.8642	33.638	50.5006	53.0074	48.6253	49.4814	38.5548	61.8657	59.5701	56.8647
		140	30.2801	60.4269	47.3049	63.0821	59.6109	56.5336	38.0892	55.3433	47.1266	64.2314	44.9619	55.92	46.1867	54.1445	53.3171	57.1945	56.116	39.291	25.6785	36.9367	45.4186	41.5426	51.0187	55.6552	54.7839	48.991	43.0397	34.3937	50.3477	53.0391	48.3868	49.3062	38.4971	61.8457	60.5	56.4743
		142	30.1786	60.6862	46.6829	63.2159	59.5941	56.5228	37.8709	55.1206	46.9826	64.3086	44.7258	55.9159	46.0421	53.919	53.1176	57.1699	55.8183	38.9979	25.5761	36.8688	45.3103	41.3607	51.0145	55.6508	56.0522	48.9568	43.1953	33.6178	50.3429	52.8506	48.4232	49.3604	38.3773	61.7537	59.5555	56.2952
		144	30.0988	61.1361	46.7786	62.4516	59.4218	56.5061	37.7128	54.958	46.9537	64.0938	44.8883	55.9105	45.9935	53.7259	52.9908	57.2171	55.5498	38.9962	25.9349	36.9233	45.2139	41.3116	50.5216	55.2994	59.2138	48.9673	42.8351	34.7614	50.2949	52.7934	48.2513	49.258	38.3664	61.7458	60.3677	55.9536
		146	30.162	59.0101	46.6169	62.3652	59.3722	56.4646	37.4275	55.0029	46.9556	63.818	45.0269	55.8481	45.9576	53.487	52.9546	57.1877	55.2503	38.958	25.7214	36.9602	45.1856	41.3832	50.0665	54.8097	56.6473	48.6686	42.2915	34.0859	50.0503	52.7908	48.305	49.0284	38.3516	61.4802	59.6214	56.1738
		148	29.9938	59.7997	46.0483	62.2263	59.044	56.4464	37.3868	54.6087	46.7287	63.6181	45.052	55.8	45.5768	53.3595	52.98	57.1783	55.3098	38.9817	25.8747	36.28	45.0377	41.2062	50.1342	55.375	57.2881	48.6529	42.1457	33.3465	50.0182	52.8029	48.1995	49.0519	38.1907	61.5596	59.849	55.9615
		150	29.9485	59.5797	46.7209	61.5146	59.0254	56.3579	37.3036	54.6187	46.6603	63.5264	45.3986	55.711	45.49	53.3395	52.8324	57.1561	55.295	38.5374	26.463	36.1807	44.9537	41.2165	49.9829	54.9324	56.9125	48.6607	42.2011	33.9392	49.9864	52.7241	48.1253	48.7116	38.1747	61.4924	60.1384	55.776
		152	29.8	59.9996	46.2859	61.4222	58.2821	56.3221	37.0642	54.5828	46.6043	63.3694	45.0799	55.7077	45.2354	53.2121	52.7514	57.0429	55.2467	39.0254	25.8984	36.3499	44.9573	41.2651	49.8874	54.3879	57.9699	48.6432	40.8144	33.6251	49.9716	52.6377	47.8535	48.5229	38.1903	61.3427	60.3212	55.5469
		154	29.8465	59.9416	46.1961	61.6857	58.2233	56.1111	37.0238	54.5022	46.0754	63.329	45.3339	55.6341	45.0609	52.6743	52.7523	57.0455	55.263		26.2892	36.1078	44.8145	41.1845	49.5545	54.7787	57.2343	48.6764	42.1001	33.3564	49.8958	52.5133	47.8024	48.5575	38.1279	61.3523	59.682	55.4654
		156	29.6242	58.9588	46.3675	61.9647	58.207	55.9278	36.7803	54.2347	46.1433	63.2148	46.1285	55.6161	44.2772	52.4424	52.528	56.9707	55.2528		26.5399	36.1203	44.5856	41.1563	49.5894	55.2055	54.8822	48.586	40.0835	33.065	49.8019	52.3236	47.7972	48.3357	38.0267	61.2862	60.6462	55.5141
		158	29.5848	58.3024	45.7411	61.1135	57.9274	55.8511	36.7486	54.2182	45.8135	62.9314	45.8653	55.4597	44.0081	52.3625	52.5191	56.9228	55.2879		26.3683	36.052	44.5613	41.1637	49.6176	55.062	56.3492	48.4732	40.4312	32.7076	49.6924	52.2636	47.5185	48.2737	37.9511	61.2167	60.1377	55.6188
		160	29.5194	59.1393	46.626	61.4977	57.8652	55.8213	36.2716	54.1521	45.7803	62.7043	46.0288	55.2626		52.2645	52.3142	56.7414	54.7698					41.13273445*	48.99634248*	54.86731087*	56.4171995*	48.53743644*	39.2238	32.8771	49.6519	52.2019	47.4442	48.3495	37.827	60.9454	59.7206	55.3694
		162	29.3461	58.7864	45.8463	61.3903	57.0173	55.6923	36.2231	54.0329	45.6196	62.4129	46.0667	55.2453		51.8437	52.1567	56.7392	54.2097					41.10925933*	48.90124609*	54.55366278*	55.88923878*	48.37748155*	40.5496	33.4303	49.4602	51.9069	47.3717	48.3665	37.7325	60.9273	59.612
	Supplemental Figure 5F - Myofiber Area CKD vs CKD+Probenecid
		Tibialis Anterior Myofiber Area (µm2)					Tibialis Anterior Myofiber Area (µm2)						Extensor Digitorum Longus Myofiber Area (µm2)					Extensor Digitorum Longus Myofiber Area (µm2)						Soleus Myofiber Area (µm2)					Soleus Myofiber Area (µm2)
		Genotype	Sex	Group	Myofiber Area (µm2)		Genotype	Sex	Group	Myofiber Area (µm2)			Genotype	Sex	Group	Myofiber Area (µm2)		Genotype	Sex	Group	Myofiber Area (µm2)			Genotype	Sex	Group	Myofiber Area (µm2)		Genotype	Sex	Group	Myofiber Area (µm2)
		AHRfl/fl	Male	CKD+Prob.	1887.3		AHRfl/fl	Female	CKD+Prob.	2345.41			AHRfl/fl	Male	CKD+Prob.	1200.92		AHRfl/fl	Female	CKD+Prob.	1485.35			AHRfl/fl	Male	CKD+Prob.	1790.69		AHRfl/fl	Female	CKD+Prob.	1879.79
		AHRfl/fl	Male	CKD+Prob.	1909.55		AHRfl/fl	Female	CKD+Prob.	2230.76			AHRfl/fl	Male	CKD+Prob.	1241.13		AHRfl/fl	Female	CKD+Prob.	1025.16			AHRfl/fl	Male	CKD+Prob.	1722.81		AHRfl/fl	Female	CKD+Prob.	1974.82
		AHRfl/fl	Male	CKD+Prob.	1790.37		AHRfl/fl	Female	CKD+Prob.	1736.72			AHRfl/fl	Male	CKD+Prob.	1013.2		AHRfl/fl	Female	CKD+Prob.	1823.15			AHRfl/fl	Male	CKD+Prob.	1816.61		AHRfl/fl	Female	CKD+Prob.	1896.9
		AHRfl/fl	Male	CKD+Prob.	1796.01		AHRfl/fl	Female	CKD+Prob.	2060.54			AHRfl/fl	Male	CKD+Prob.	1371.64		AHRfl/fl	Female	CKD+Prob.	1580.4			AHRfl/fl	Male	CKD+Prob.	1549.2		AHRfl/fl	Female	CKD+Prob.	1910.68
		AHRfl/fl	Male	CKD+Prob.	1975.65		AHRfl/fl	Female	CKD+Prob.	2082.66			AHRfl/fl	Male	CKD+Prob.	1295.23		AHRfl/fl	Female	CKD+Prob.	1555.55			AHRfl/fl	Male	CKD+Prob.	1607.3		AHRfl/fl	Female	CKD+Prob.	1873.19
		AHRfl/fl	Male	CKD+Prob.	1760.6		AHRfl/fl	Female	CKD+Prob.	1555.55			AHRfl/fl	Male	CKD+Prob.	1248.44		AHRfl/fl	Female	CKD+Prob.				AHRfl/fl	Male	CKD+Prob.	1699.85		AHRfl/fl	Female	CKD+Prob.	1718.42
		AHRfl/fl	Male	CKD+Prob.			AHRfl/fl	Female	CKD+Prob.				AHRfl/fl	Male	CKD+Prob.			AHRfl/fl	Female	CKD+Prob.				AHRfl/fl	Male	CKD+Prob.			AHRfl/fl	Female	CKD+Prob.
		AHRfl/fl	Male	CKD+Prob.			AHRfl/fl	Female	CKD+Prob.				AHRfl/fl	Male	CKD+Prob.			AHRfl/fl	Female	CKD+Prob.				AHRfl/fl	Male	CKD+Prob.			AHRfl/fl	Female	CKD+Prob.
		AHRfl/fl	Male	CKD+Prob.			AHRfl/fl	Female	CKD+Prob.				AHRfl/fl	Male	CKD+Prob.			AHRfl/fl	Female	CKD+Prob.				AHRfl/fl	Male	CKD+Prob.			AHRfl/fl	Female	CKD+Prob.
		AHRfl/fl	Male	CKD+Prob.			AHRfl/fl	Female	CKD+Prob.				AHRfl/fl	Male	CKD+Prob.			AHRfl/fl	Female	CKD+Prob.				AHRfl/fl	Male	CKD+Prob.			AHRfl/fl	Female	CKD+Prob.
		AHRmKO	Male	CKD+Prob.	2426.14		AHRmKO	Female	CKD+Prob.	2570.79			AHRmKO	Male	CKD+Prob.	1357.27		AHRmKO	Female	CKD+Prob.	1818.58			AHRmKO	Male	CKD+Prob.	1564.97		AHRmKO	Female	CKD+Prob.	1420.02
		AHRmKO	Male	CKD+Prob.	1791.93		AHRmKO	Female	CKD+Prob.	2571.68			AHRmKO	Male	CKD+Prob.	1149.8		AHRmKO	Female	CKD+Prob.	1320.99			AHRmKO	Male	CKD+Prob.	1595.92		AHRmKO	Female	CKD+Prob.	1962.21
		AHRmKO	Male	CKD+Prob.	2067.35		AHRmKO	Female	CKD+Prob.	2119.3			AHRmKO	Male	CKD+Prob.	1225.48		AHRmKO	Female	CKD+Prob.	1704.3			AHRmKO	Male	CKD+Prob.	1853.51		AHRmKO	Female	CKD+Prob.	1725.29
		AHRmKO	Male	CKD+Prob.	2062.64		AHRmKO	Female	CKD+Prob.	1683.87			AHRmKO	Male	CKD+Prob.	1118.17		AHRmKO	Female	CKD+Prob.	1051.03			AHRmKO	Male	CKD+Prob.	1775.26		AHRmKO	Female	CKD+Prob.	2172.65
		AHRmKO	Male	CKD+Prob.	2324.99		AHRmKO	Female	CKD+Prob.	2240.37			AHRmKO	Male	CKD+Prob.	1477.44		AHRmKO	Female	CKD+Prob.	1066.66			AHRmKO	Male	CKD+Prob.	2074.76		AHRmKO	Female	CKD+Prob.	1784.23
		AHRmKO	Male	CKD+Prob.			AHRmKO	Female	CKD+Prob.				AHRmKO	Male	CKD+Prob.	1979.68		AHRmKO	Female	CKD+Prob.				AHRmKO	Male	CKD+Prob.	1274.67		AHRmKO	Female	CKD+Prob.
		AHRmKO	Male	CKD+Prob.			AHRmKO	Female	CKD+Prob.				AHRmKO	Male	CKD+Prob.			AHRmKO	Female	CKD+Prob.				AHRmKO	Male	CKD+Prob.			AHRmKO	Female	CKD+Prob.
		AHRmKO	Male	CKD+Prob.			AHRmKO	Female	CKD+Prob.				AHRmKO	Male	CKD+Prob.			AHRmKO	Female	CKD+Prob.				AHRmKO	Male	CKD+Prob.			AHRmKO	Female	CKD+Prob.
		AHRmKO	Male	CKD+Prob.			AHRmKO	Female	CKD+Prob.				AHRmKO	Male	CKD+Prob.			AHRmKO	Female	CKD+Prob.				AHRmKO	Male	CKD+Prob.			AHRmKO	Female	CKD+Prob.
		AHRmKO	Male	CKD+Prob.			AHRmKO	Female	CKD+Prob.				AHRmKO	Male	CKD+Prob.			AHRmKO	Female	CKD+Prob.				AHRmKO	Male	CKD+Prob.			AHRmKO	Female	CKD+Prob.
	Supplemental Figure 5G - Forelimb Grip Strength (CKD+Probenecid)
		Grip Strength (gram force)					Grip strength (gram Force)
		Genotype	Sex	Group	gram force		Genotype	Sex	Group	gram force
		AHRfl/fl	Male	CKD+Prob.	116.7		AHRfl/fl	Female	CKD+Prob.	116.7
		AHRfl/fl	Male	CKD+Prob.	100.7		AHRfl/fl	Female	CKD+Prob.	92.5
		AHRfl/fl	Male	CKD+Prob.	122.5		AHRfl/fl	Female	CKD+Prob.	123.7
		AHRfl/fl	Male	CKD+Prob.	118		AHRfl/fl	Female	CKD+Prob.	129
		AHRfl/fl	Male	CKD+Prob.	133		AHRfl/fl	Female	CKD+Prob.	124.2
		AHRfl/fl	Male	CKD+Prob.	112.2		AHRfl/fl	Female	CKD+Prob.
		AHRfl/fl	Male	CKD+Prob.	116.7		AHRfl/fl	Female	CKD+Prob.
		AHRfl/fl	Male	CKD+Prob.	119		AHRfl/fl	Female	CKD+Prob.
		AHRfl/fl	Male	CKD+Prob.	129.5		AHRfl/fl	Female	CKD+Prob.
		AHRfl/fl	Male	CKD+Prob.	131.2		AHRfl/fl	Female	CKD+Prob.
		AHRmKO	Male	CKD+Prob.	115.7		AHRmKO	Female	CKD+Prob.	116.7
		AHRmKO	Male	CKD+Prob.	110		AHRmKO	Female	CKD+Prob.	114
		AHRmKO	Male	CKD+Prob.	138.7		AHRmKO	Female	CKD+Prob.	115.7
		AHRmKO	Male	CKD+Prob.	150.7		AHRmKO	Female	CKD+Prob.	106.5
		AHRmKO	Male	CKD+Prob.	123.7		AHRmKO	Female	CKD+Prob.	113.2
		AHRmKO	Male	CKD+Prob.	150.2		AHRmKO	Female	CKD+Prob.	105.7
		AHRmKO	Male	CKD+Prob.	129.2		AHRmKO	Female	CKD+Prob.	120.2
		AHRmKO	Male	CKD+Prob.	120.2		AHRmKO	Female	CKD+Prob.
		AHRmKO	Male	CKD+Prob.	126.5		AHRmKO	Female	CKD+Prob.
		AHRmKO	Male	CKD+Prob.			AHRmKO	Female	CKD+Prob.
	Supplemental Figure 5H - In Situ EDL Force Frequency (CKD+Probenecid)
				Male Force Frequency Curve Absolute force (mN)
			Frequency (Hz)	AHRfl/fl Prob								AHRmKO Prob
			1	97.083	98.523	147.779	91.464	140.618	122.691	114.454	104.869	153.508	118.686	124.878	180.658	104.793	135.5	93.298	186.648
			25	111.742	111.814	180.622	121.754	174.599	136.892	127.353	141.224	183.559	132.44	153.261	204.249	124.925	146.098	105.632	217.751
			50	247.32	260.5	379.61	254.829	349.388	272.498	285.18	298.802	311.544	315.483	364.227	411.338	283.025	263.669	286.959	445.911
			75	363.195	356.08	459.002	370.189	441.179	335.841	394.485	349.219	345.824	423.412	443.285	601.093	357.435	424.786	405.575	445.42
			100	403.263	395.042	472.088	414.807	463.169	364.54	445.467	365.812	382.411	464.57	469.762	577.358	356.88	456.121	451.822	451.162
			125	410.417	411.185	476.685	437.007	465.239	373.782	466.235	366.524	386.8	465.832	471.161	575.595	354.012	458.616	476.065	450.47
			150	411.529	410.742	478.913	448.879	456.645	370.801	473.263	368.179	389.511	476.391	470.883	572.318		455.835	490.964	450.447
			175	413.74	410.915	475.469	454.433	449.295	357.026	476.16	369.506	436.126	489.07	469.478	572.318	361.338	444.671	502.431	507.467
				Female Force Frequency Curve Absolute force (mN)
			Frequency (Hz)	AHRfl/fl Prob					AHRmKO Prob
			1	82.531	112.85	83.4463	72.9558	143.395	72.886	77.897	122.928	80.9876	94.966
			25	127.923	121.309	196.463	120.697	160.273	95.691	108.734	135.721	96.6136	121.251
			50	243.037	288.092	223.643	190.895	274.313	238.075	242.546	274.843	180.91	231.854
			75	309.627	314.488	299.662	367.599	314.274	321.441	390.855	383.463	238.735	285.945
			100	334.628	304.27	314.491	431.356	332.742	362.473	420.153	373.389	263.637	330.523
			125	346.22	319.271	313.075	457.405	339.603	387.473	433.655	357.367	279.87	339.072
			150	352.216	324.37	312.235	463.437	317.708	398.494	442.399	345.863	285.173	336.003
			175	354.454	322.717	315.928	474.029	316.964	400.6	438.731	337.59	286.524	325.109
	Supplemental Figure 5I - In Situ EDL Maximal Specific Force (CKD+Probenecid)
		EDL Maximal Specific Force (N/g)					EDL Maximal Specific Force (N/g)
		Genotype	Sex	Group	specific force (N/g)		Genotype	Sex	Group	specific force (N/g)
		AHRfl/fl	Male	CKD+Prob.	43.5516		AHRfl/fl	Female	CKD+Prob.	39.8263
		AHRfl/fl	Male	CKD+Prob.	40.2858		AHRfl/fl	Female	CKD+Prob.	42.4627
		AHRfl/fl	Male	CKD+Prob.	46.162		AHRfl/fl	Female	CKD+Prob.	44.4969
		AHRfl/fl	Male	CKD+Prob.	41.6911		AHRfl/fl	Female	CKD+Prob.	49.8978
		AHRfl/fl	Male	CKD+Prob.	38.4013		AHRfl/fl	Female	CKD+Prob.	40.916
		AHRfl/fl	Male	CKD+Prob.	34.0025		AHRfl/fl	Female	CKD+Prob.
		AHRfl/fl	Male	CKD+Prob.	44.0889		AHRfl/fl	Female	CKD+Prob.
		AHRfl/fl	Male	CKD+Prob.	38.8954		AHRfl/fl	Female	CKD+Prob.
		AHRfl/fl	Male	CKD+Prob.			AHRfl/fl	Female	CKD+Prob.
		AHRfl/fl	Male	CKD+Prob.			AHRfl/fl	Female	CKD+Prob.
		AHRmKO	Male	CKD+Prob.	38.5953		AHRmKO	Female	CKD+Prob.	43.0753
		AHRmKO	Male	CKD+Prob.	45.7075		AHRmKO	Female	CKD+Prob.	47.6882
		AHRmKO	Male	CKD+Prob.	42.2954		AHRmKO	Female	CKD+Prob.	40.6735
		AHRmKO	Male	CKD+Prob.	43.7		AHRmKO	Female	CKD+Prob.	37.2109
		AHRmKO	Male	CKD+Prob.	45		AHRmKO	Female	CKD+Prob.	36.0715
		AHRmKO	Male	CKD+Prob.	43.3574		AHRmKO	Female	CKD+Prob.
		AHRmKO	Male	CKD+Prob.	38.6543		AHRmKO	Female	CKD+Prob.
		AHRmKO	Male	CKD+Prob.	37.6394		AHRmKO	Female	CKD+Prob.
		AHRmKO	Male	CKD+Prob.			AHRmKO	Female	CKD+Prob.
		AHRmKO	Male	CKD+Prob.			AHRmKO	Female	CKD+Prob.
	Supplemental Figure 5J - In Situ EDL Fatigue Curve (CKD+Probenecid)
				Male In situ EDL Fatigue Curve (% initial force at 50Hz)															Female In situ Fatigue Curve (% Initial force at 50Hz)
			Seconds	AHRfl/fl Prob							AHRmKO Prob							Seconds	AHRfl/fl Prob					AHRmKO Prob
			0	100	100	100	100	100	100	100	100	100	100	100	100			0	100	100	100	100	100	100	100	100	100	100
			2	99.0284	98.0117	101.934	100.346	99.9284	99.4543	100.269	99.2034	101.649	100.255	99.6073	98.3422			2	98.3928	101.331	102.856	100.136	101.097	97.6917	99.665	101.869	100.56	99.2854
			4	98.4972	97.0836	103.33	100.421	98.63	99.241	99.8475	98.748	102.105	99.8919	99.1858	97.7543			4	97.1581	102.028	105.082	103.755	101.861	95.9985	99.5565	102.078	100.386	98.0468
			6	98.4931	96.3071	104.299	99.2178	97.8381	99.2475	98.1328	97.831	102.297	99.5552	98.6325	97.8719			6	96.6602	101.576	105.694	106.796	102.331	95.0269	100.296	101.987	100.377	97.1934
			8	98.0473	95.9265	104.96	98.971	97.078	99.3116	96.2325	97.6976	101.346	98.7208	97.5989	97.2273			8	96.0584	101.676	105.213	109.3	102.005	94.3874	101.189	13.17873806*	100.237	96.4221
			10	97.9699	95.7816	104.961	98.5097	96.778	99.9214	94.5197	97.5732	100.297	97.3693	96.7638	96.3788			10	95.3051	100.469	103.964	111.368	101.208	94.0127	101.899	102.445	100.037	94.9404
			12	97.884	95.5257	104.817	97.9916	96.2407	100.261	92.9867	95.3276	98.3201	95.8109	95.456	96.3475			12	94.6036	102.132	102.491	113.031	100.298	93.6604	102.471	102.193	99.6809	93.8833
			14	97.762	95.1099	104.637	97.4242	95.6361	100.495	91.5627	95.1345	95.8755	94.0417	94.4846	95.7376			14	93.6822	102.16	100.792	113.616	98.2419	92.9263	102.115	101.241	98.9325	92.4812
			16	97.912	94.8983	104.243	96.3537	94.9742	100.436	90.1317	94.3653	92.344	91.9868	93.3715	94.5372			16	92.9716	101.513	99.0651	113.731	96.926	92.6013	101.706	99.3156	98.8481	91.1181
			18	97.8635	94.7077	103.482	95.2827	94.4712	100.784	87.6978	93.9371	90.5374	90.0315	92.6466	90.7606			18	92.2039	101.377	97.5204	112.939	95.3917	92.3933	101.363	102.493	99.525	89.6652
			20	97.8751	94.619	102.547	94.0822	93.5998	100.59	85.4212	93.5111	88.2858	87.5167	91.4138	90.9284			20	91.5251	102.491	95.7636	111.832	93.2862	91.8752	100.792	95.9133	99.7995	88.0208
			22	97.931	94.0166	101.448	95.3708	92.714	100.586	83.1653	93.0397	86.6553	85.2625	90.7278	90.2273			22	90.9051	100.976	94.1182	110.674	91.3429	91.3151	99.7706	92.7459	99.4746	86.9804
			24	97.8826	93.9104	99.6728	96.2655	91.0299	100.413	81.3469	92.1345	85.5402	82.6744	90.0835	87.247			24	90.2807	100.528	92.6669	109.604	89.2835	90.823	99.2845	89.7106	99.4156	85.7899
			26	97.7886	93.7012	97.6373	96.8752	89.3119	99.9742	79.9428	91.5326	83.7794	80.0873	88.6769	85.7332			26	89.7147	99.3475	91.0627	108.06	86.7645	89.7824	98.5269	86.1394	99.0481	84.7144
			28	97.6937	91.1021	95.1736	96.8764	87.2883	99.1078	78.4762	90.8865	82.4537	78.6593	86.5546	84.8917			28	88.8846	99.9231	89.3853	106.868	85.1008	89.8129	98.0013	82.8141	98.9155	82.6801
			30	97.3266	93.0723	92.4062	96.7438	86.12	98.277	76.6237	90.4265	80.8258	77.2075	87.246	83.5005			30	88.0163	99.9854	87.426	105.512	83.4272	87.4419	96.2763	80.0195	98.5968	81.1639
			32	97.0907	90.4473	88.8487	96.5776	83.6703	96.8422	74.828	89.6193	79.622	75.6808	86.2592	82.8889			32	87.0135	99.3325	85.8111	104.143	82.4424	87.0572	94.5554	76.0707	99.3132	79.6736
			34	96.5645	90.9921	85.1657	96.2136	82.1137	95.2548	73.1939	88.718	77.1013	74.4438	85.6762	80.8101			34	85.9754	100.117	84.3048	102.894	80.623	84.4623	92.1218	73.1378	98.1816	77.7163
			36	96.1853	88.7814	80.2474	95.5115	79.8145	93.6701	71.3278	88.1985	75.8592	73.5556	84.3829	78.5796			36	84.7507	98.7732	82.2929	101.204	78.9254	82.6708	89.1018	69.6501	97.7036	76.3479
			38	95.4947	90.9228	75.6571	77.6336	78.4929	91.655	69.1261	86.9305	73.7271	72.4257	83.9805	77.6468			38	83.0115	97.7504	81.0586	99.9334	77.2822	79.8997	86.4168	66.9849	96.9723	75.4479
			40	94.54	89.1784	71.0272	78.2048	77.4674	89.6482	67.2599	86.4924	71.5695	70.6597	81.4568	75.3619			40	81.6676	97.8421	79.0228	98.3282	75.9205	77.4288	83.7986	63.9164	96.3809	74.0572
			42	93.8765	87.894	66.7391	76.0468	76.5131	87.7617	65.0747	84.9516	70.0958	70.0399	82.3837	72.767			42	79.5083	97.051	77.6415	96.3896	73.4552	74.8389	81.0707	61.2844	95.4732	72.8373
			44	92.7423	86.6869	63.2171	73.1393	75.718	85.9243	63.024	84.4512	67.6951	69.3695	80.9772	70.9454			44	77.4913	96.6654	76.3555	95.0497	71.9295	73.8778	78.3905	59.3261	94.9959	71.8285
			46	91.784	84.7662	59.6377	72.0158	74.677	83.7464	60.2832	83.0087	65.0624	68.5781	79.9674	68.8838			46	74.9801	95.4549	75.3098	93.378	71.1135	72.2266	76.2779	57.03	93.2313	70.3158
			48	90.3033	82.3736	56.7663	71.0719	73.7909	81.8622	57.7832	82	64.289	67.3176	79.487	66.373			48	72.4785	95.5065	74.0063	93.8002	69.7726	69.9953	74.4321	55.0044	93.2129	69.564
			50	89.2021	82.4351	53.8462	69.1598	73.2189	79.8749	55.7097	80.6431	61.6322	65.9669	78.9562	64.8912			50	69.6588	94.6426	73.3946	91.1234	68.4863	68.4365	72.5027	53.0295	92.1869	68.4704
			52	87.9051	79.8261	50.8751	67.5235	72.5448	77.6898	53.0003	79.6812	59.4542	64.9244	77.8275	62.7318			52	67.2278	94.5312	72.4745	89.4267	67.7679	67.3991	70.5051	50.9531	91.3764	67.0066
			54	85.9404	78.2528	48.2212	66.9813	72.0168	75.8921	51.5223	78.5036	58.1848	64.9714	77.0259	59.9532			54	65.7425	94.4742	71.3111	87.7886	67.1487	65.7308	68.8956	49.2058	90.3298	66.5431
			56	84.1449	77.0015	45.8503	65.87	71.2895	74.3886	48.5334	75.4404	56.1818	63.9185	76.6962	58.0614			56	63.3749	94.0235	70.5669	87.1683	66.2138	64.637	67.8586	47.379	89.1288	65.2711
			58	82.6593	75.8376	43.6484	64.6414	71.0141	72.8749	46.9448	74.4903	54.9184	62.8508	76.7166	56.1988			58	61.1031	93.3825	69.3734	85.3192	65.4175	63.1694	66.1293	46.4725	87.902	64.6617
			60	81.3046	73.8968	41.5318	64.6089	70.4598	71.3638	45.1849	74.14	53.1694	61.6702	75.2283	54.9321			60	58.9827	92.3426	68.5921	83.9711	64.7979	62.2493	64.9762	45.04	86.9302	63.489
			62	79.8601	72.5932	39.559	63.7044	69.5641	69.3908	43.319	73.0934	51.6033	61.5011	74.9945	53.3304			62	57.2677	91.7361	67.7401	83.0356	64.0888	61.3829	64.1912	44.0629	85.4751	62.8543
			64	78.5672	70.5311	37.6883	62.1915	69.3823	69.057	42.2194	71.8687	49.9072	60.4716	74.4094	51.4383			64	56.5311	91.7117	66.955	81.6203	63.4707	60.1873	63.2981	42.9129	84.0672	62.4874
			66	77.9699	70.583	36.0482	62.2642	67.9621	68.0645	40.6323	70.7894	48.852	59.7873	71.7985	50.2067			66	54.7083	91.0036	66.3548	80.5807	62.8416	59.2122	62.0692	41.7523	82.6571	61.75
			68	76.564	68.9875	34.7118	60.6958	67.4714	67.7284	38.5702	69.4996	47.526	59.1082	72.5011	48.2492			68	53.0135	89.7241	65.8134	79.3887	62.5324	58.5135	60.8287	40.5762	81.2785	60.807
			70	75.9676	67.7259	33.6083	61.0316	66.3963	66.6002	37.5584	67.4259	47.3799	58.4901	71.377	47.2936			70	52.2985	89.287	65.0024	78.5684	61.6087	56.782	59.9642	39.436	79.8551	60.2877
			72	75.0288	66.6552	32.3177	60.5997	66.3091	66.3359	36.5824	67.4602	46.5467	57.4665	70.9565	46.6546			72	50.9947	88.3597	64.4817	77.3958	61.5064	56.6936	58.7171	38.3649	78.1729	59.7186
			74	74.136	64.7541	31.2339	59.5575	65.5595	65.4212	35.9159	66.3245	44.924	56.7721	69.4599	45.6005			74	49.7911	87.7957	63.6496	76.5102	61.064	55.5154	57.3436	37.4439	76.7662	59.4247
			76	73.2104	64.1967	30.46	59.9421	65.2631	64.3106	34.9864	65.1651	45.1092	56.7614	69.1201	44.2997			76	48.4477	86.6925	63.0777	75.551	60.3524	54.9183	56.5737	36.5175	75.4535	58.763
			78	73.0121	63.0572	29.6715	59.6727	64.365	64.519	34.0148	64.3694	44.4293	55.8323	68.8798	43.4064			78	47.6015	84.1949	62.6162	74.8067	59.8825	53.9422	55.3822	36.215	74.3794	58.1914
			80	71.5292	63.1411	28.7641	57.9127	64.0269	63.2707	33.1782	63.6761	43.9129	55.0058	67.6396	42.6835			80	46.3113	84.1072	62.2928	73.8968	59.5266	53.2214	54.8933	35.5435	73.2651	58.4657
			82	71.2766	61.6123	27.9496	57.2687	63.7008	63.4489	32.5661	62.7833	43.2967	54.8257	68.0419	41.9445			82	45.8651	83.5704	61.7475	74.7297	59.0525	53.0426	53.8798	34.7909	71.8446	57.8309
			84	70.5983	61.0437	27.3863	56.9997	63.1092	62.5852	32.2184	61.23	42.2567	53.7648	67.4653	41.1691			84	44.6137	82.4717	61.2083	73.6832	58.6512	51.5878	53.0094	34.7152	70.5761	57.4094
			86	70.0463	60.2958	26.7335	56.5895	62.806	62.0508	31.232	61.0705	42.6512	53.9739	67.0439	40.9049			86	43.9737	81.5693	60.8469	73.7535	58.2977	51.0404	52.4006	35.0289	69.7168	56.8708
			88	69.2759	59.7775	26.3259	56.9325	62.1902	61.9775	31.0373	60.5161	42.8873	52.8495	66.3867	40.3108			88	43.843	81.4733	60.0883	73.5875	57.5931	50.6306	51.4571	34.2704	69.2738	56.4819
			90	68.5815	58.9204	25.5645	56.9271	61.8422	61.9333	30.5322	59.7435	41.7553	52.6814	65.2733	38.8836			90	43.2779	80.1767	59.8272	73.5524	57.9212	50.4714	50.7807	33.7337	68.5235	56.4528
			92	68.1222	58.3307	25.2171	54.9823	61.3907	61.1639	29.8666	58.8024	41.6504	52.4852	64.8642	38.4655			92	42.3836	80.3308	59.6999	73.1633	57.3944	49.6965	49.9287	33.6237	67.7005	56.0347
			94	66.8313	58.8184	24.3839	55.8086	61.1554	62.0217	29.9676	58.2431	41.2623	52.3465	63.676	38.7678			94	42.5041	80.1798	59.2188	73.2015	56.8706	49.1613	50.1072	33.2663	66.9889	55.7082
			96	66.5747	58.6088	24.4653	55.3371	60.7317	59.1755	29.7608	58.1401	41.2671	51.8957	63.8929	37.9989			96	41.4503	78.6372	58.7153	72.5902	56.3274	48.3028	49.7204	33.0153	66.5498	55.6406
			98	65.9136	57.7093	23.8839	54.2591	59.8783	58.9206	29.4549	57.6729	41.4227	51.8332	63.582	37.5357			98	41.0468	78.3097	58.3117	72.7767	56.3876	47.8258	49.4788	32.7432	65.8283	55.4882
			100	65.9534	57.4469	23.8475	54.3942	59.0888	59.512	29.2533	57.3693	41.3297	51.4448	62.6825	37.2018			100	40.5248	77.7834	57.8992	73.2542	56.276	48.032	48.9297	33.2535	65.232	54.8989
			102	65.3183	56.5013	23.6765	54.6523	59.3557	60.079	29.1	57.2362	40.4471	50.9536	62.9997	37.8132			102	40.083	77.5044	57.7525	71.9795	55.9942	47.8082	48.7646	32.9809	65.3022	55.3762
			104	65.0169	56.6038	23.5478	53.9171	58.8981	58.5459	28.2481	57.1031	41.1573	50.8191	62.1087	36.8638			104	39.5432	76.7975	57.3694	71.3777	55.9104	47.1768	48.3642	32.7998	65.2293	55.1089
			106	64.4813	55.9826	23.3206	54.8255	58.8024	58.983	28.3915	56.9028	40.8412	50.9496	62.1462	37.1204			106	38.8812	75.8236	56.9158	71.3565	55.7877	46.463	48.3931	32.6007	64.9756	54.907
			108	64.6199	56.4641	23.1102	54.6947	58.1924	57.7685	28.3412	56.8857	40.9448	50.4811	61.1927	35.8266			108	39.2111	75.204	56.7561	70.9855	55.2662	46.199	48.0068	32.7755	64.1637	54.7777
			110	63.4028	57.1334	23.2778	53.5991	58.2166	57.8636	27.612	56.8201	41.1541	50.9175	60.9993	36.7244			110	38.8867	75.1066	56.3891	70.8636	54.8598	45.0105	47.1977	32.5291	63.9055	54.1234
			112	63.4988	56.5705	22.7123	55.1462	57.5615	56.9059	28.2279	56.8141	40.3943	50.1474	60.7401	35.6604			112	38.9122	74.344	56.3121	70.0754	55.0852	45.2222	48.0334	32.7443	63.8811	54.3124
			114	63.1118	56.6912	22.8583	54.7254	57.6045	56.0194	28.1488	56.6614	40.4935	50.3387	60.4951	36.1323			114	39.008	73.9036	55.8088	70.1363	54.7638	44.8212	46.8684	32.8316	63.4263	54.3202
			116	62.9332	56.5863	22.9157	53.1347	57.7844	55.843	27.8467	56.6079	40.7747	50.172	60.7143	35.7455			116	38.6632	73.4313	55.859	69.5138	54.2698	43.9792	47.7555	33.3575	63.3565	54.4448
			118	63.0771	56.5245	22.8548	53.9411	57.9092	55.7188	27.9802	56.4601	40.7989	52.7382	60.3902	35.0702			118	38.0007	73.1924	55.5626	67.1838	54.238	43.8085	47.0551	32.4992	62.9463	54.3964
			120	62.3469	55.4501	22.6718	54.1364	56.9025	55.7169	27.8513	56.5583	40.2155	50.4312	59.7258	35.9571			120	37.0593	71.408	55.3767	67.4094	53.8842	43.2959	47.1519	31.5342	62.7765	54.3178
			122	62.4872	56.0036	22.9061	52.8829	56.6945	55.2618	28.3708	56.1719	39.9863	50.8663	59.6579	35.2224			122	38.1646	70.287	55.2217	68.2027	53.9756	43.0463	46.7392	32.2092	62.5162	54.2724
			124	62.0223	54.8809	22.8244	53.2277	57.1125	54.4812	28.4574	56.1747	40.8085	50.466	59.4055	35.8045			124	36.6424	71.429	55.0104	67.9382	53.3874	42.1864	46.9174	31.4476	62.5808	54.3492
			126	61.8846	55.9117	22.7401	54.4789	56.9865	53.9761	28.2646	56.0502	40.2489	50.3393	59.1332	36.0648			126	37.4758	70.6554	54.7146	67.5985	53.5226	41.6063	47.1933	31.1792	62.2921	54.1569
			128	61.6082	56.2605	22.5716	53.508	57.3423	54.1618	27.9435	55.9261	40.9429	49.847	59.0602	35.7162			128	37.0532	71.2782	54.6047	66.8607	53.4145	40.9776	46.8891	31.199	62.1027	53.8622
			130	61.7482	55.7803	22.2033	54.9169	57.3644	53.0769	28.8154	55.7313	40.8986	50.1353	58.8628	35.7144			130	36.6328	68.8796	54.4219	66.608	53.5082	40.2277	46.0152	31.2486	61.8267	54.3904
			132	61.8675	54.9512	22.3169	54.7476	57.2098	53.1149	28.5743	55.6295	40.5908	49.8306	58.6663	34.9247			132	36.5563	68.4827	54.4415	65.8855	53.3231	39.6846	47.026	31.0378	61.7494	54.2829
			134	61.4116	54.3169	22.2656	54.3706	57.1945	53.43	28.9615	55.656	40.661	49.6744	59.0879	36.1844			134	36.4284	68.9105	54.2178	66.1056	53.4012	38.9264	45.7345	31.1495	61.6296	54.105
			136	61.2597	55.293	22.4361	53.2701	57.12	52.4912	29.0481	55.645	39.8656	49.6337	59.0465	35.9807			136	36.3434	69.4635	54.0366	66.1895	52.5323	37.8687	46.0822	31.3367	61.5024	53.9713
			138	60.4877	55.883	22.4149	52.8937	57.3048	51.609	29.2479	55.5263	40.0509	49.3118	58.8194	36.3493			138	36.7637	66.8159	53.9216	66.1591	53.0227	37.036	45.1411	31.3354	61.4069	54.1338
			140	60.9538	55.1147	22.5305	54.1502	57.2075	51.7074	29.1535	55.4888	40.3598	48.8019	58.9064	35.952			140	36.5895	67.7066	53.8965	65.5234	52.627	36.456	46.2053	31.0331	60.905	53.9675
			142	60.8493	55.8765	22.5472	54.1161	56.9998	51.3785	29.8045	55.4987	40.6289	49.162	58.958	35.6478			142	35.7933	69.0519	54.1831	65.599	52.6694	35.7185	45.4957	31.5149	60.8601	53.7457
			144	60.5908	55.8059	22.6371	54.6544	57.1629	51.0567	29.9293	55.3372	40.1638	49.3205	58.8036	35.594			144	35.467	69.0557	53.7557	65.0867	52.3064	35.0312	45.5352	31.7856	61.1396	54.0176
			146	60.565	55.7702	22.5044	54.5524	57.0305	50.8433	29.7312	55.2329	40.1091	48.9884	58.3452	35.2755			146	36.2941	68.7103	53.6933	64.4913	52.501	34.7537	45.0061	31.8565	61.036	53.6202
			148	59.8388	55.9179	22.6655	54.5607	57.0546	49.9483	30.457	54.9552	40.1038	48.5402	58.296	36.0117			148	36.7343	67.0228	53.6733	64.7887	52.2413	34.0616	45.2315	31.6884	64.3022	53.6942
			150	59.6409	56.3014	22.5908	54.9567	56.7092	49.7173	30.5308	54.9744	40.1166	48.7725	57.8955	36.3851			150	36.86	68.3987	53.3747	63.4312	52.3901	33.6305	45.7083	32.1357	62.6864	53.8886
			152	60.2547	54.7565	22.6222	54.8071	56.8153	49.8069	30.5598	54.7435	39.9737	48.135	58.2987	36.2638			152	36.6114	67.4391	53.5886	64.1486	52.3203	33.0579	44.7248	32.1582	62.5238	53.5637
			154	60.1459	54.0098	22.7305	54.4607	57.1011	49.35	30.4378	54.0082	40.3721	48.7168	58.1792	35.0237			154	36.075	65.8447	53.4025	63.201	52.1957	32.5385	44.2832	32.8286	62.3027	53.5313
			156	59.8098	55.2779	23.0969	53.5331	56.3039	49.1923	30.7576	53.8537	40.56	48.6522	58.0384	35.3225			156	36.3406	68.0649	53.456	63.8023	51.8657	32.022	44.8878	32.158	61.4087	53.7219
			158	59.494	55.2889	23.0693	54.886	56.721	48.5365	30.5918	53.8814	40.1262	48.2075	57.7874	36.0638			158	36.7124	67.5945	53.3528	63.6963	52.3617	31.7656	44.4792	32.0368	60.7202	53.555
			160	59.5967	55.9256	23.1716	55.029	56.8136	48.8874	31.0381	53.2753	40.5311	48.6191	57.4781	35.5157			160	36.4675	66.288	53.2042	63.5188	52.0546	31.4036	44.4493	32.5724	60.1683	53.1558
			162	59.3835	55.2699	22.93	54.4438	56.93	48.7212	31.1505	53.2269	40.078	48.2398	57.3818	36.1947			162	36.887	64.7651	53.1007	62.903	51.8705	31.1015	43.4981	31.82	59.3063	53.3684

## Sheet: Supplemental Figure 6
	Supplemental Figure 6A - Male Body weights and Muscle Weights (Con vs CKD)
		Body weight (g)					Tibialis Anterior Weight (mg)					Extensor Digitorum Longus Weight (mg)					Soleus Weight (mg)					Gastrocnemius Weight (mg)					Fatigue (% initial Force at 100 seconds)
		Genotype	Sex	Group	body weight (g)		Genotype	Sex	Group	(mg)		Genotype	Sex	Group	(mg)		Genotype	Sex	Group	(mg)		Genotype	Sex	Group	(mg)		Genotype	Sex	Group	%
		AHRfl/fl	Male	Con	32		AHRfl/fl	Male	Con	66.8		AHRfl/fl	Male	Con	14		AHRfl/fl	Male	Con	8.8		AHRfl/fl	Male	Con	140.2		AHRfl/fl	Male	Con	49.6593
		AHRfl/fl	Male	Con	34		AHRfl/fl	Male	Con	72.7		AHRfl/fl	Male	Con	13.3		AHRfl/fl	Male	Con	10.7		AHRfl/fl	Male	Con	128.8		AHRfl/fl	Male	Con	59.9582
		AHRfl/fl	Male	Con	34		AHRfl/fl	Male	Con	70.7		AHRfl/fl	Male	Con	14.2		AHRfl/fl	Male	Con	9.5		AHRfl/fl	Male	Con	147.7		AHRfl/fl	Male	Con	57.0796
		AHRfl/fl	Male	Con	33		AHRfl/fl	Male	Con	68		AHRfl/fl	Male	Con	13.3		AHRfl/fl	Male	Con	11		AHRfl/fl	Male	Con	160.9		AHRfl/fl	Male	Con	65.8768
		AHRfl/fl	Male	Con	36		AHRfl/fl	Male	Con	67.7		AHRfl/fl	Male	Con	14.2		AHRfl/fl	Male	Con	9.8		AHRfl/fl	Male	Con	147.6		AHRfl/fl	Male	Con	65.2957
		AHRfl/fl	Male	Con	30		AHRfl/fl	Male	Con	50.1		AHRfl/fl	Male	Con	12.2		AHRfl/fl	Male	Con	10.7		AHRfl/fl	Male	Con	142.1		AHRfl/fl	Male	Con	70.3022
		AHRfl/fl	Male	Con	35		AHRfl/fl	Male	Con	59.2		AHRfl/fl	Male	Con	13.2		AHRfl/fl	Male	Con	7.5		AHRfl/fl	Male	Con	130.3		AHRfl/fl	Male	Con	65.2957
		AHRfl/fl	Male	Con	35		AHRfl/fl	Male	Con	55.3		AHRfl/fl	Male	Con	13.6		AHRfl/fl	Male	Con	7.5		AHRfl/fl	Male	Con	124.9		AHRfl/fl	Male	Con	66.4437
		AHRfl/fl	Male	Con	32		AHRfl/fl	Male	Con	60.8		AHRfl/fl	Male	Con	15.8		AHRfl/fl	Male	Con	11.5		AHRfl/fl	Male	Con	138		AHRfl/fl	Male	Con
		AHRfl/fl	Male	Con	32		AHRfl/fl	Male	Con	53.3		AHRfl/fl	Male	Con	13.7		AHRfl/fl	Male	Con	10.2		AHRfl/fl	Male	Con	137.9		AHRfl/fl	Male	Con
		AHRfl/fl	Male	Con	31		AHRfl/fl	Male	Con	59.1		AHRfl/fl	Male	Con	13.8		AHRfl/fl	Male	Con	8.6		AHRfl/fl	Male	Con	145.5		AHRfl/fl	Male	Con
		AHRfl/fl	Male	Con	31		AHRfl/fl	Male	Con	62.7		AHRfl/fl	Male	Con	15.8		AHRfl/fl	Male	Con	9.8		AHRfl/fl	Male	Con	151.7		AHRfl/fl	Male	Con
		AHRfl/fl	Male	CKD	23		AHRfl/fl	Male	CKD	58.6		AHRfl/fl	Male	CKD	13.8		AHRfl/fl	Male	CKD	8.1		AHRfl/fl	Male	CKD	127.8		AHRfl/fl	Male	CKD	35.6277
		AHRfl/fl	Male	CKD	23		AHRfl/fl	Male	CKD	55.3		AHRfl/fl	Male	CKD	10.3		AHRfl/fl	Male	CKD	7.4		AHRfl/fl	Male	CKD	117.2		AHRfl/fl	Male	CKD	45.9483
		AHRfl/fl	Male	CKD	25		AHRfl/fl	Male	CKD	61.2		AHRfl/fl	Male	CKD	14.5		AHRfl/fl	Male	CKD	9		AHRfl/fl	Male	CKD	131		AHRfl/fl	Male	CKD	38.8174
		AHRfl/fl	Male	CKD	24		AHRfl/fl	Male	CKD	57.8		AHRfl/fl	Male	CKD	11.8		AHRfl/fl	Male	CKD	7.9		AHRfl/fl	Male	CKD	126.3		AHRfl/fl	Male	CKD	55.8159
		AHRfl/fl	Male	CKD	25		AHRfl/fl	Male	CKD	44.7		AHRfl/fl	Male	CKD	11.5		AHRfl/fl	Male	CKD	7.8		AHRfl/fl	Male	CKD	87.8		AHRfl/fl	Male	CKD	45.5911
		AHRfl/fl	Male	CKD	21		AHRfl/fl	Male	CKD	33.3		AHRfl/fl	Male	CKD	10		AHRfl/fl	Male	CKD	7.1		AHRfl/fl	Male	CKD	118.1		AHRfl/fl	Male	CKD	54.0854
		AHRfl/fl	Male	CKD	26		AHRfl/fl	Male	CKD	45.7		AHRfl/fl	Male	CKD	10.3		AHRfl/fl	Male	CKD	8.6		AHRfl/fl	Male	CKD	99.5		AHRfl/fl	Male	CKD	43.8697
		AHRfl/fl	Male	CKD	25		AHRfl/fl	Male	CKD	52.2		AHRfl/fl	Male	CKD	12.6		AHRfl/fl	Male	CKD	8.2		AHRfl/fl	Male	CKD	126.2		AHRfl/fl	Male	CKD	54.1863
		AHRfl/fl	Male	CKD	22		AHRfl/fl	Male	CKD	45.7		AHRfl/fl	Male	CKD	11.2		AHRfl/fl	Male	CKD	7.1		AHRfl/fl	Male	CKD	113.6		AHRfl/fl	Male	CKD	58.052
		AHRfl/fl	Male	CKD	22		AHRfl/fl	Male	CKD	43.5		AHRfl/fl	Male	CKD	11		AHRfl/fl	Male	CKD	7.2		AHRfl/fl	Male	CKD	96.4		AHRfl/fl	Male	CKD	67.4783
		AHRfl/fl	Male	CKD	19		AHRfl/fl	Male	CKD	45.3		AHRfl/fl	Male	CKD	10		AHRfl/fl	Male	CKD	7.7		AHRfl/fl	Male	CKD	98.9		AHRfl/fl	Male	CKD
		AHRfl/fl	Male	CKD	19		AHRfl/fl	Male	CKD	39.1		AHRfl/fl	Male	CKD	8.8		AHRfl/fl	Male	CKD	6.8		AHRfl/fl	Male	CKD	82.1		AHRfl/fl	Male	CKD
		AHRmKO	Male	Con	32		AHRmKO	Male	Con	70.2		AHRmKO	Male	Con	12.7		AHRmKO	Male	Con	10		AHRmKO	Male	Con	149.8		AHRmKO	Male	Con	65.7934
		AHRmKO	Male	Con	33		AHRmKO	Male	Con	68.5		AHRmKO	Male	Con	16.7		AHRmKO	Male	Con	9.3		AHRmKO	Male	Con	130		AHRmKO	Male	Con	47.4208
		AHRmKO	Male	Con	34		AHRmKO	Male	Con	68.3		AHRmKO	Male	Con	14.3		AHRmKO	Male	Con	8.6		AHRmKO	Male	Con	143.4		AHRmKO	Male	Con	47.1902
		AHRmKO	Male	Con	34		AHRmKO	Male	Con	60.4		AHRmKO	Male	Con	15.1		AHRmKO	Male	Con	10.4		AHRmKO	Male	Con	157.2		AHRmKO	Male	Con	65.0559
		AHRmKO	Male	Con	32		AHRmKO	Male	Con	50.1		AHRmKO	Male	Con	14		AHRmKO	Male	Con	12.9		AHRmKO	Male	Con	123.3		AHRmKO	Male	Con	56.545
		AHRmKO	Male	Con	37		AHRmKO	Male	Con	61.7		AHRmKO	Male	Con	15.5		AHRmKO	Male	Con	10.7		AHRmKO	Male	Con	126.5		AHRmKO	Male	Con	64.2268
		AHRmKO	Male	Con	34		AHRmKO	Male	Con	56.7		AHRmKO	Male	Con	15.2		AHRmKO	Male	Con	7.5		AHRmKO	Male	Con	168.6		AHRmKO	Male	Con	55.1896
		AHRmKO	Male	Con	35		AHRmKO	Male	Con	65.7		AHRmKO	Male	Con	14.5		AHRmKO	Male	Con	9.5		AHRmKO	Male	Con	155.2		AHRmKO	Male	Con
		AHRmKO	Male	Con	34		AHRmKO	Male	Con	57.9		AHRmKO	Male	Con	14.8		AHRmKO	Male	Con	10.6		AHRmKO	Male	Con	147.8		AHRmKO	Male	Con
		AHRmKO	Male	Con	32		AHRmKO	Male	Con	61.7		AHRmKO	Male	Con	14.5		AHRmKO	Male	Con	9.8		AHRmKO	Male	Con	137		AHRmKO	Male	Con
		AHRmKO	Male	Con	34		AHRmKO	Male	Con	57.8		AHRmKO	Male	Con	15.2		AHRmKO	Male	Con	10		AHRmKO	Male	Con	133.4		AHRmKO	Male	Con
		AHRmKO	Male	Con	34		AHRmKO	Male	Con	62.7		AHRmKO	Male	Con	13.2		AHRmKO	Male	Con	9.7		AHRmKO	Male	Con	147.6		AHRmKO	Male	Con
		AHRmKO	Male	CKD	24		AHRmKO	Male	CKD	60.7		AHRmKO	Male	CKD	14.1		AHRmKO	Male	CKD	8.2		AHRmKO	Male	CKD	128.4		AHRmKO	Male	CKD	46.9123
		AHRmKO	Male	CKD	24		AHRmKO	Male	CKD	61		AHRmKO	Male	CKD	11.2		AHRmKO	Male	CKD	6.8		AHRmKO	Male	CKD	105.3		AHRmKO	Male	CKD	31.7529
		AHRmKO	Male	CKD	22		AHRmKO	Male	CKD	52.1		AHRmKO	Male	CKD	10.1		AHRmKO	Male	CKD	6.8		AHRmKO	Male	CKD	99.2		AHRmKO	Male	CKD	52.3545
		AHRmKO	Male	CKD	25		AHRmKO	Male	CKD	50.1		AHRmKO	Male	CKD	10.1		AHRmKO	Male	CKD	7.1		AHRmKO	Male	CKD	119		AHRmKO	Male	CKD	45.4477
		AHRmKO	Male	CKD	21		AHRmKO	Male	CKD	45.1		AHRmKO	Male	CKD	10		AHRmKO	Male	CKD	7.7		AHRmKO	Male	CKD	99		AHRmKO	Male	CKD	44.4901
		AHRmKO	Male	CKD	21		AHRmKO	Male	CKD	41.1		AHRmKO	Male	CKD	9.4		AHRmKO	Male	CKD	8.8		AHRmKO	Male	CKD	115		AHRmKO	Male	CKD	40.4307
		AHRmKO	Male	CKD	21		AHRmKO	Male	CKD	42		AHRmKO	Male	CKD	8.8		AHRmKO	Male	CKD	8		AHRmKO	Male	CKD	95.2		AHRmKO	Male	CKD	56.3789
		AHRmKO	Male	CKD	22		AHRmKO	Male	CKD	47.3		AHRmKO	Male	CKD	10.6		AHRmKO	Male	CKD	9		AHRmKO	Male	CKD	102.7		AHRmKO	Male	CKD	57.2182
		AHRmKO	Male	CKD	21		AHRmKO	Male	CKD	45.8		AHRmKO	Male	CKD	10.4		AHRmKO	Male	CKD	9.3		AHRmKO	Male	CKD	104		AHRmKO	Male	CKD	57.8665
		AHRmKO	Male	CKD	20		AHRmKO	Male	CKD	37.6		AHRmKO	Male	CKD	11.2		AHRmKO	Male	CKD	9.8		AHRmKO	Male	CKD	81.6		AHRmKO	Male	CKD
		AHRmKO	Male	CKD	22		AHRmKO	Male	CKD	45.6		AHRmKO	Male	CKD	11.2		AHRmKO	Male	CKD	8.3		AHRmKO	Male	CKD	106.8		AHRmKO	Male	CKD
		AHRmKO	Male	CKD	24		AHRmKO	Male	CKD	54.7		AHRmKO	Male	CKD	11.4		AHRmKO	Male	CKD	7.4		AHRmKO	Male	CKD	99.2		AHRmKO	Male	CKD
	Supplemental Figure 6B - Female Body weights and Muscle Weights (Con vs CKD)
		Body weight (g)					Tibialis Anterior Weight (mg)					Extensor Digitorum Longus Weight (mg)					Soleus Weight (mg)					Gastrocnemius Weight (mg)					Fatigue (% initial Force at 100 seconds)
		Genotype	Sex	Group	body weight (g)		Genotype	Sex	Group	(mg)		Genotype	Sex	Group	(mg)		Genotype	Sex	Group	(mg)		Genotype	Sex	Group	(mg)		Genotype	Sex	Group	%
		AHRfl/fl	Female	Con	24		AHRfl/fl	Female	Con	47.1		AHRfl/fl	Female	Con	9.1		AHRfl/fl	Female	Con	7.7		AHRfl/fl	Female	Con	105.8		AHRfl/fl	Female	Con	44.5873
		AHRfl/fl	Female	Con	24		AHRfl/fl	Female	Con	44.4		AHRfl/fl	Female	Con	9.3		AHRfl/fl	Female	Con	6.4		AHRfl/fl	Female	Con	97		AHRfl/fl	Female	Con	68.1517
		AHRfl/fl	Female	Con	23		AHRfl/fl	Female	Con	45.3		AHRfl/fl	Female	Con	12.8		AHRfl/fl	Female	Con	10		AHRfl/fl	Female	Con	123.9		AHRfl/fl	Female	Con	54.3619
		AHRfl/fl	Female	Con	29		AHRfl/fl	Female	Con	53.4		AHRfl/fl	Female	Con	8.5		AHRfl/fl	Female	Con	9.5		AHRfl/fl	Female	Con	110.8		AHRfl/fl	Female	Con	68.3211
		AHRfl/fl	Female	Con	30		AHRfl/fl	Female	Con	43.5		AHRfl/fl	Female	Con	10		AHRfl/fl	Female	Con	8.6		AHRfl/fl	Female	Con	107.6		AHRfl/fl	Female	Con	63.184
		AHRfl/fl	Female	Con	27		AHRfl/fl	Female	Con	47.1		AHRfl/fl	Female	Con	11.9		AHRfl/fl	Female	Con	8.4		AHRfl/fl	Female	Con	119.3		AHRfl/fl	Female	Con	58.0515
		AHRfl/fl	Female	Con	26		AHRfl/fl	Female	Con	50.2		AHRfl/fl	Female	Con	10.4		AHRfl/fl	Female	Con	8.1		AHRfl/fl	Female	Con	107.1		AHRfl/fl	Female	Con	44.3711
		AHRfl/fl	Female	Con	24		AHRfl/fl	Female	Con	45.8		AHRfl/fl	Female	Con	10.6		AHRfl/fl	Female	Con	8.3		AHRfl/fl	Female	Con	102.7		AHRfl/fl	Female	Con	59.6769
		AHRfl/fl	Female	Con	25		AHRfl/fl	Female	Con	46.6		AHRfl/fl	Female	Con	10.8		AHRfl/fl	Female	Con	8.6		AHRfl/fl	Female	Con	93.4		AHRfl/fl	Female	Con	48.8996
		AHRfl/fl	Female	Con	24		AHRfl/fl	Female	Con	44.1		AHRfl/fl	Female	Con	11.1		AHRfl/fl	Female	Con	7.9		AHRfl/fl	Female	Con	98.7		AHRfl/fl	Female	Con
		AHRfl/fl	Female	Con	25		AHRfl/fl	Female	Con	46.9		AHRfl/fl	Female	Con	10.1		AHRfl/fl	Female	Con	8		AHRfl/fl	Female	Con	95.9		AHRfl/fl	Female	Con
		AHRfl/fl	Female	Con	23		AHRfl/fl	Female	Con	41.3		AHRfl/fl	Female	Con	11.1		AHRfl/fl	Female	Con	7		AHRfl/fl	Female	Con	104.6		AHRfl/fl	Female	Con
		AHRfl/fl	Female	CKD	18		AHRfl/fl	Female	CKD	44.6		AHRfl/fl	Female	CKD	8.5		AHRfl/fl	Female	CKD	6.7		AHRfl/fl	Female	CKD	87.7		AHRfl/fl	Female	CKD	47.4231
		AHRfl/fl	Female	CKD	18		AHRfl/fl	Female	CKD	39.7		AHRfl/fl	Female	CKD	7.7		AHRfl/fl	Female	CKD	6.8		AHRfl/fl	Female	CKD	73.9		AHRfl/fl	Female	CKD	32.7245
		AHRfl/fl	Female	CKD	19		AHRfl/fl	Female	CKD	42.3		AHRfl/fl	Female	CKD	7.5		AHRfl/fl	Female	CKD	8		AHRfl/fl	Female	CKD	79		AHRfl/fl	Female	CKD	47.727
		AHRfl/fl	Female	CKD	18		AHRfl/fl	Female	CKD	39.9		AHRfl/fl	Female	CKD	7.2		AHRfl/fl	Female	CKD	5.4		AHRfl/fl	Female	CKD	78.5		AHRfl/fl	Female	CKD	53.4815
		AHRfl/fl	Female	CKD	14		AHRfl/fl	Female	CKD	34.8		AHRfl/fl	Female	CKD	9		AHRfl/fl	Female	CKD	6		AHRfl/fl	Female	CKD	88.2		AHRfl/fl	Female	CKD	46.3309
		AHRfl/fl	Female	CKD	19		AHRfl/fl	Female	CKD	31		AHRfl/fl	Female	CKD	7.4		AHRfl/fl	Female	CKD	4.5		AHRfl/fl	Female	CKD	65.8		AHRfl/fl	Female	CKD	56.3239
		AHRfl/fl	Female	CKD	19		AHRfl/fl	Female	CKD	45.9		AHRfl/fl	Female	CKD	7.5		AHRfl/fl	Female	CKD	5.9		AHRfl/fl	Female	CKD	102.9		AHRfl/fl	Female	CKD	57.9762
		AHRfl/fl	Female	CKD	18		AHRfl/fl	Female	CKD	43.1		AHRfl/fl	Female	CKD	8.4		AHRfl/fl	Female	CKD	7.5		AHRfl/fl	Female	CKD	101.3		AHRfl/fl	Female	CKD	43.8697
		AHRfl/fl	Female	CKD	18		AHRfl/fl	Female	CKD	35.9		AHRfl/fl	Female	CKD	8.2		AHRfl/fl	Female	CKD	6.5		AHRfl/fl	Female	CKD	74		AHRfl/fl	Female	CKD	58.5876
		AHRfl/fl	Female	CKD	18		AHRfl/fl	Female	CKD	36.9		AHRfl/fl	Female	CKD	8		AHRfl/fl	Female	CKD	5.8		AHRfl/fl	Female	CKD	86.4		AHRfl/fl	Female	CKD	51.3259
		AHRfl/fl	Female	CKD	17		AHRfl/fl	Female	CKD	36.1		AHRfl/fl	Female	CKD	7.2		AHRfl/fl	Female	CKD	5.9		AHRfl/fl	Female	CKD	79.1		AHRfl/fl	Female	CKD
		AHRfl/fl	Female	CKD	17		AHRfl/fl	Female	CKD	34.4		AHRfl/fl	Female	CKD	7.4		AHRfl/fl	Female	CKD	5.4		AHRfl/fl	Female	CKD	76.4		AHRfl/fl	Female	CKD
		AHRmKO	Female	Con	26		AHRmKO	Female	Con	58.1		AHRmKO	Female	Con	11.1		AHRmKO	Female	Con	8.8		AHRmKO	Female	Con	121.6		AHRmKO	Female	Con	73.583
		AHRmKO	Female	Con	26		AHRmKO	Female	Con	50		AHRmKO	Female	Con	12.2		AHRmKO	Female	Con	10.2		AHRmKO	Female	Con	138.5		AHRmKO	Female	Con	49.7326
		AHRmKO	Female	Con	25		AHRmKO	Female	Con	49.1		AHRmKO	Female	Con	13.4		AHRmKO	Female	Con	7.8		AHRmKO	Female	Con	144.5		AHRmKO	Female	Con	56.8651
		AHRmKO	Female	Con	26		AHRmKO	Female	Con	49.8		AHRmKO	Female	Con	7.9		AHRmKO	Female	Con	7.4		AHRmKO	Female	Con	115.5		AHRmKO	Female	Con	51.3177
		AHRmKO	Female	Con	26		AHRmKO	Female	Con	42.4		AHRmKO	Female	Con	9.5		AHRmKO	Female	Con	7.9		AHRmKO	Female	Con	98		AHRmKO	Female	Con	59.5014
		AHRmKO	Female	Con	25		AHRmKO	Female	Con	40.6		AHRmKO	Female	Con	10.3		AHRmKO	Female	Con	7.3		AHRmKO	Female	Con	102		AHRmKO	Female	Con	57.5341
		AHRmKO	Female	Con	23		AHRmKO	Female	Con	43.1		AHRmKO	Female	Con	9.4		AHRmKO	Female	Con	7.9		AHRmKO	Female	Con	104.4		AHRmKO	Female	Con	58.5738
		AHRmKO	Female	Con	27		AHRmKO	Female	Con	44.7		AHRmKO	Female	Con	10.7		AHRmKO	Female	Con	7.6		AHRmKO	Female	Con	109		AHRmKO	Female	Con	60.3253
		AHRmKO	Female	Con	26		AHRmKO	Female	Con	47.4		AHRmKO	Female	Con	10.7		AHRmKO	Female	Con	7.4		AHRmKO	Female	Con	109.7		AHRmKO	Female	Con
		AHRmKO	Female	Con	24		AHRmKO	Female	Con	51.4		AHRmKO	Female	Con	10.2		AHRmKO	Female	Con	9.7		AHRmKO	Female	Con	113.8		AHRmKO	Female	Con
		AHRmKO	Female	Con	25		AHRmKO	Female	Con	50.5		AHRmKO	Female	Con	10.8		AHRmKO	Female	Con	8.8		AHRmKO	Female	Con	110.6		AHRmKO	Female	Con
		AHRmKO	Female	Con	25		AHRmKO	Female	Con	46.7		AHRmKO	Female	Con	10.1		AHRmKO	Female	Con	8.1		AHRmKO	Female	Con			AHRmKO	Female	Con
		AHRmKO	Female	CKD	18		AHRmKO	Female	CKD	48.9		AHRmKO	Female	CKD	8.3		AHRmKO	Female	CKD	6.3		AHRmKO	Female	CKD	79.7		AHRmKO	Female	CKD	63.3389
		AHRmKO	Female	CKD	17		AHRmKO	Female	CKD	43.4		AHRmKO	Female	CKD	8.3		AHRmKO	Female	CKD	6		AHRmKO	Female	CKD	81.3		AHRmKO	Female	CKD	43.8359
		AHRmKO	Female	CKD	17		AHRmKO	Female	CKD	41.7		AHRmKO	Female	CKD	7.8		AHRmKO	Female	CKD	6.6		AHRmKO	Female	CKD	87.2		AHRmKO	Female	CKD	53.1875
		AHRmKO	Female	CKD	18		AHRmKO	Female	CKD	41.5		AHRmKO	Female	CKD	7.7		AHRmKO	Female	CKD	7		AHRmKO	Female	CKD	65.9		AHRmKO	Female	CKD	55.0136
		AHRmKO	Female	CKD	14		AHRmKO	Female	CKD	33.9		AHRmKO	Female	CKD	10.7		AHRmKO	Female	CKD	6.3		AHRmKO	Female	CKD	74.4		AHRmKO	Female	CKD	53.7978
		AHRmKO	Female	CKD	17		AHRmKO	Female	CKD	45.6		AHRmKO	Female	CKD	8		AHRmKO	Female	CKD	7.8		AHRmKO	Female	CKD	72.6		AHRmKO	Female	CKD	52.3379
		AHRmKO	Female	CKD	15		AHRmKO	Female	CKD	33.3		AHRmKO	Female	CKD	7.4		AHRmKO	Female	CKD	4.4		AHRmKO	Female	CKD	73.8		AHRmKO	Female	CKD	39.897
		AHRmKO	Female	CKD	18		AHRmKO	Female	CKD	32		AHRmKO	Female	CKD	8		AHRmKO	Female	CKD	7.4		AHRmKO	Female	CKD	61.9		AHRmKO	Female	CKD	68.3242
		AHRmKO	Female	CKD	16		AHRmKO	Female	CKD	35.6		AHRmKO	Female	CKD	8.1		AHRmKO	Female	CKD	5.3		AHRmKO	Female	CKD	90.1		AHRmKO	Female	CKD	65.6949
		AHRmKO	Female	CKD	18		AHRmKO	Female	CKD	25.3		AHRmKO	Female	CKD	8.5		AHRmKO	Female	CKD	6.8		AHRmKO	Female	CKD	88.2		AHRmKO	Female	CKD	60.9435
		AHRmKO	Female	CKD	16		AHRmKO	Female	CKD	37.6		AHRmKO	Female	CKD	10		AHRmKO	Female	CKD	6.6		AHRmKO	Female	CKD	89		AHRmKO	Female	CKD
		AHRmKO	Female	CKD			AHRmKO	Female	CKD	33.7		AHRmKO	Female	CKD	9.5		AHRmKO	Female	CKD	6		AHRmKO	Female	CKD	80.5		AHRmKO	Female	CKD
	Supplemental Figure 6C - Male Body weights, Muscle Weights and Fatigue (CKD vs CKD+Probenecid)
		Body weight (g)					Tibialis Anterior Weight (mg)					Extensor Digitorum Longus Weight (mg)					Soleus Weight (mg)					Gastrocnemius Weight (mg)					Fatigue (% initial Force at 100 seconds)
		Genotype	Sex	Group	body weight (g)		Genotype	Sex	Group	(mg)		Genotype	Sex	Group	(mg)		Genotype	Sex	Group	(mg)		Genotype	Sex	Group	(mg)		Genotype	Sex	Group	%
		AHRfl/fl	Male	CKD+Prob.	22		AHRfl/fl	Male	CKD+Prob.	41.3		AHRfl/fl	Male	CKD+Prob.	9.5		AHRfl/fl	Male	CKD+Prob.	7		AHRfl/fl	Male	CKD+Prob.	94.3		AHRfl/fl	Male	CKD+Prob.	65.9534
		AHRfl/fl	Male	CKD+Prob.	21		AHRfl/fl	Male	CKD+Prob.	40.1		AHRfl/fl	Male	CKD+Prob.	9.4		AHRfl/fl	Male	CKD+Prob.	7.7		AHRfl/fl	Male	CKD+Prob.	90.6		AHRfl/fl	Male	CKD+Prob.	57.4469
		AHRfl/fl	Male	CKD+Prob.	21		AHRfl/fl	Male	CKD+Prob.	38.7		AHRfl/fl	Male	CKD+Prob.	10.2		AHRfl/fl	Male	CKD+Prob.	7		AHRfl/fl	Male	CKD+Prob.	92.7		AHRfl/fl	Male	CKD+Prob.	23.8475
		AHRfl/fl	Male	CKD+Prob.	22		AHRfl/fl	Male	CKD+Prob.	43.3		AHRfl/fl	Male	CKD+Prob.	10.3		AHRfl/fl	Male	CKD+Prob.	7.5		AHRfl/fl	Male	CKD+Prob.	96.6		AHRfl/fl	Male	CKD+Prob.	54.3942
		AHRfl/fl	Male	CKD+Prob.	23		AHRfl/fl	Male	CKD+Prob.	41.5		AHRfl/fl	Male	CKD+Prob.	10.9		AHRfl/fl	Male	CKD+Prob.	7.2		AHRfl/fl	Male	CKD+Prob.	95.4		AHRfl/fl	Male	CKD+Prob.	59.0888
		AHRfl/fl	Male	CKD+Prob.	23		AHRfl/fl	Male	CKD+Prob.	41.9		AHRfl/fl	Male	CKD+Prob.	11.7		AHRfl/fl	Male	CKD+Prob.	7.2		AHRfl/fl	Male	CKD+Prob.	90.8		AHRfl/fl	Male	CKD+Prob.	59.512
		AHRfl/fl	Male	CKD+Prob.	24		AHRfl/fl	Male	CKD+Prob.	45.9		AHRfl/fl	Male	CKD+Prob.	10.5		AHRfl/fl	Male	CKD+Prob.	7.5		AHRfl/fl	Male	CKD+Prob.	108.2		AHRfl/fl	Male	CKD+Prob.	29.2533
		AHRfl/fl	Male	CKD+Prob.	22		AHRfl/fl	Male	CKD+Prob.	44.2		AHRfl/fl	Male	CKD+Prob.	10.8		AHRfl/fl	Male	CKD+Prob.	6.8		AHRfl/fl	Male	CKD+Prob.	90.8		AHRfl/fl	Male	CKD+Prob.
		AHRfl/fl	Male	CKD+Prob.	23		AHRfl/fl	Male	CKD+Prob.	42.4		AHRfl/fl	Male	CKD+Prob.	9.5		AHRfl/fl	Male	CKD+Prob.	5.9		AHRfl/fl	Male	CKD+Prob.	102.9		AHRfl/fl	Male	CKD+Prob.
		AHRfl/fl	Male	CKD+Prob.	25		AHRfl/fl	Male	CKD+Prob.	43		AHRfl/fl	Male	CKD+Prob.			AHRfl/fl	Male	CKD+Prob.	5.8		AHRfl/fl	Male	CKD+Prob.	112		AHRfl/fl	Male	CKD+Prob.
		AHRmKO	Male	CKD+Prob.	21		AHRmKO	Male	CKD+Prob.	39.6		AHRmKO	Male	CKD+Prob.	13		AHRmKO	Male	CKD+Prob.	6.4		AHRmKO	Male	CKD+Prob.	77.4		AHRmKO	Male	CKD+Prob.	57.3693
		AHRmKO	Male	CKD+Prob.	23		AHRmKO	Male	CKD+Prob.	46.2		AHRmKO	Male	CKD+Prob.	12.3		AHRmKO	Male	CKD+Prob.	7.4		AHRmKO	Male	CKD+Prob.	112		AHRmKO	Male	CKD+Prob.	41.3297
		AHRmKO	Male	CKD+Prob.	24		AHRmKO	Male	CKD+Prob.	45.7		AHRmKO	Male	CKD+Prob.	10.7		AHRmKO	Male	CKD+Prob.	7.2		AHRmKO	Male	CKD+Prob.	103.9		AHRmKO	Male	CKD+Prob.	51.4448
		AHRmKO	Male	CKD+Prob.	23		AHRmKO	Male	CKD+Prob.	45.3		AHRmKO	Male	CKD+Prob.	11.1		AHRmKO	Male	CKD+Prob.	8.1		AHRmKO	Male	CKD+Prob.	97		AHRmKO	Male	CKD+Prob.	62.6825
		AHRmKO	Male	CKD+Prob.	25		AHRmKO	Male	CKD+Prob.	49.5		AHRmKO	Male	CKD+Prob.	11.9		AHRmKO	Male	CKD+Prob.	8.1		AHRmKO	Male	CKD+Prob.	124.2		AHRmKO	Male	CKD+Prob.	37.2018
		AHRmKO	Male	CKD+Prob.	24		AHRmKO	Male	CKD+Prob.	46.8		AHRmKO	Male	CKD+Prob.	11.4		AHRmKO	Male	CKD+Prob.	7.6		AHRmKO	Male	CKD+Prob.	121.1		AHRmKO	Male	CKD+Prob.
		AHRmKO	Male	CKD+Prob.	21		AHRmKO	Male	CKD+Prob.	44.7		AHRmKO	Male	CKD+Prob.	11		AHRmKO	Male	CKD+Prob.	8		AHRmKO	Male	CKD+Prob.	101.9		AHRmKO	Male	CKD+Prob.
		AHRmKO	Male	CKD+Prob.	20		AHRmKO	Male	CKD+Prob.	43.1		AHRmKO	Male	CKD+Prob.	11.8		AHRmKO	Male	CKD+Prob.	7		AHRmKO	Male	CKD+Prob.	104.4		AHRmKO	Male	CKD+Prob.
		AHRmKO	Male	CKD+Prob.			AHRmKO	Male	CKD+Prob.			AHRmKO	Male	CKD+Prob.	9.6		AHRmKO	Male	CKD+Prob.			AHRmKO	Male	CKD+Prob.			AHRmKO	Male	CKD+Prob.
		AHRmKO	Male	CKD+Prob.			AHRmKO	Male	CKD+Prob.			AHRmKO	Male	CKD+Prob.			AHRmKO	Male	CKD+Prob.			AHRmKO	Male	CKD+Prob.			AHRmKO	Male	CKD+Prob.
	Supplemental Figure 6D - Female Body weights, Muscle Weights and Fatigue (CKD vs CKD+Probenecid)
		Body weight (g)					Tibialis Anterior Weight (mg)					Extensor Digitorum Longus Weight (mg)					Soleus Weight (mg)					Gastrocnemius Weight (mg)					Fatigue (% initial Force at 100 seconds)
		Genotype	Sex	Group	body weight (g)		Genotype	Sex	Group	(mg)		Genotype	Sex	Group	(mg)		Genotype	Sex	Group	(mg)		Genotype	Sex	Group	(mg)		Genotype	Sex	Group	%
		AHRfl/fl	Female	CKD+Prob.	19		AHRfl/fl	Female	CKD+Prob.	38.3		AHRfl/fl	Female	CKD+Prob.	8.9		AHRfl/fl	Female	CKD+Prob.	5.6		AHRfl/fl	Female	CKD+Prob.	81		AHRfl/fl	Female	CKD+Prob.	40.5248
		AHRfl/fl	Female	CKD+Prob.	15		AHRfl/fl	Female	CKD+Prob.	31.4		AHRfl/fl	Female	CKD+Prob.	7.6		AHRfl/fl	Female	CKD+Prob.	7.2		AHRfl/fl	Female	CKD+Prob.	61.8		AHRfl/fl	Female	CKD+Prob.	77.7834
		AHRfl/fl	Female	CKD+Prob.	17		AHRfl/fl	Female	CKD+Prob.	37.3		AHRfl/fl	Female	CKD+Prob.	7.1		AHRfl/fl	Female	CKD+Prob.	6		AHRfl/fl	Female	CKD+Prob.	62.6		AHRfl/fl	Female	CKD+Prob.	57.8992
		AHRfl/fl	Female	CKD+Prob.	20		AHRfl/fl	Female	CKD+Prob.	38.7		AHRfl/fl	Female	CKD+Prob.	9.5		AHRfl/fl	Female	CKD+Prob.	4.4		AHRfl/fl	Female	CKD+Prob.	92.7		AHRfl/fl	Female	CKD+Prob.	73.2542
		AHRfl/fl	Female	CKD+Prob.	18		AHRfl/fl	Female	CKD+Prob.	40		AHRfl/fl	Female	CKD+Prob.	12.3		AHRfl/fl	Female	CKD+Prob.	9.1		AHRfl/fl	Female	CKD+Prob.	86.7		AHRfl/fl	Female	CKD+Prob.	56.276
		AHRfl/fl	Female	CKD+Prob.			AHRfl/fl	Female	CKD+Prob.			AHRfl/fl	Female	CKD+Prob.			AHRfl/fl	Female	CKD+Prob.			AHRfl/fl	Female	CKD+Prob.			AHRfl/fl	Female	CKD+Prob.
		AHRfl/fl	Female	CKD+Prob.			AHRfl/fl	Female	CKD+Prob.			AHRfl/fl	Female	CKD+Prob.			AHRfl/fl	Female	CKD+Prob.			AHRfl/fl	Female	CKD+Prob.			AHRfl/fl	Female	CKD+Prob.
		AHRfl/fl	Female	CKD+Prob.			AHRfl/fl	Female	CKD+Prob.			AHRfl/fl	Female	CKD+Prob.			AHRfl/fl	Female	CKD+Prob.			AHRfl/fl	Female	CKD+Prob.			AHRfl/fl	Female	CKD+Prob.
		AHRfl/fl	Female	CKD+Prob.			AHRfl/fl	Female	CKD+Prob.			AHRfl/fl	Female	CKD+Prob.			AHRfl/fl	Female	CKD+Prob.			AHRfl/fl	Female	CKD+Prob.			AHRfl/fl	Female	CKD+Prob.
		AHRfl/fl	Female	CKD+Prob.			AHRfl/fl	Female	CKD+Prob.			AHRfl/fl	Female	CKD+Prob.			AHRfl/fl	Female	CKD+Prob.			AHRfl/fl	Female	CKD+Prob.			AHRfl/fl	Female	CKD+Prob.
		AHRmKO	Female	CKD+Prob.	16		AHRmKO	Female	CKD+Prob.	45.6		AHRmKO	Female	CKD+Prob.	9.3		AHRmKO	Female	CKD+Prob.	8		AHRmKO	Female	CKD+Prob.	90.6		AHRmKO	Female	CKD+Prob.	48.032
		AHRmKO	Female	CKD+Prob.	20		AHRmKO	Female	CKD+Prob.	32.4		AHRmKO	Female	CKD+Prob.	7.5		AHRmKO	Female	CKD+Prob.	5.7		AHRmKO	Female	CKD+Prob.	69.9		AHRmKO	Female	CKD+Prob.	48.9297
		AHRmKO	Female	CKD+Prob.	19		AHRmKO	Female	CKD+Prob.	40.7		AHRmKO	Female	CKD+Prob.	8.7		AHRmKO	Female	CKD+Prob.	6		AHRmKO	Female	CKD+Prob.	90.6		AHRmKO	Female	CKD+Prob.	33.2535
		AHRmKO	Female	CKD+Prob.	18		AHRmKO	Female	CKD+Prob.	38.9		AHRmKO	Female	CKD+Prob.	9.2		AHRmKO	Female	CKD+Prob.	6.7		AHRmKO	Female	CKD+Prob.	97.7		AHRmKO	Female	CKD+Prob.	65.232
		AHRmKO	Female	CKD+Prob.	16		AHRmKO	Female	CKD+Prob.	27.8		AHRmKO	Female	CKD+Prob.	7.7		AHRmKO	Female	CKD+Prob.	8.3		AHRmKO	Female	CKD+Prob.	89.5		AHRmKO	Female	CKD+Prob.	54.8989
		AHRmKO	Female	CKD+Prob.	19		AHRmKO	Female	CKD+Prob.	36.2		AHRmKO	Female	CKD+Prob.	8.4		AHRmKO	Female	CKD+Prob.	6.1		AHRmKO	Female	CKD+Prob.	60.3		AHRmKO	Female	CKD+Prob.
		AHRmKO	Female	CKD+Prob.	18		AHRmKO	Female	CKD+Prob.	45.7		AHRmKO	Female	CKD+Prob.	11.7		AHRmKO	Female	CKD+Prob.	8.8		AHRmKO	Female	CKD+Prob.	78.9		AHRmKO	Female	CKD+Prob.
		AHRmKO	Female	CKD+Prob.			AHRmKO	Female	CKD+Prob.			AHRmKO	Female	CKD+Prob.			AHRmKO	Female	CKD+Prob.			AHRmKO	Female	CKD+Prob.	75.9		AHRmKO	Female	CKD+Prob.
		AHRmKO	Female	CKD+Prob.			AHRmKO	Female	CKD+Prob.			AHRmKO	Female	CKD+Prob.			AHRmKO	Female	CKD+Prob.			AHRmKO	Female	CKD+Prob.			AHRmKO	Female	CKD+Prob.
		AHRmKO	Female	CKD+Prob.			AHRmKO	Female	CKD+Prob.			AHRmKO	Female	CKD+Prob.			AHRmKO	Female	CKD+Prob.			AHRmKO	Female	CKD+Prob.			AHRmKO	Female	CKD+Prob.

## Sheet: Figure 5
	Figure 5B - AAV-CAAHR mRNA Validation AAV-GFP vs AAV-CAAHR (male and female)
		Male
		Ahr mRNA Fold Con			Cyp1a1 mRNA Fold Con			Ahrr mRNA Fold Con
		AAV-GFP	AAV-CAAHR		AAV-GFP	AAV-CAAHR		AAV-GFP	AAV-CAAHR
		0.660284	30.4576		3.35329	72.0478		0.556308	482.176
		0.595968	51.5777		2.27422	43.5881		0.817279	654.044
		1.309	38.3524		2.86497	52.1527		0.598748	287.844
		1.79138	41.0133		0.795641	57.3925		3.82504	516.781
		1.08372	45.5385		0.682028	42.4552		0.960361	284.691
		Female
		Ahr mRNA Fold Con			Cyp1a1 mRNA Fold Con			Ahrr mRNA Fold Con
		AAV-GFP	AAV-CAAHR		AAV-GFP	AAV-CAAHR		AAV-GFP	AAV-CAAHR
		1.00411	30.8218		0.759056	1135.03		2.5034	962.082
		1.14139	12.9387		1.41791	1823.86		0.372846	779.225
		0.960447	11.6916		2.05972	1518.39		0.941184	577.093
		0.843226	9.70166		0.445622	1490.7		2.41426	332.939
		1.07737	27.1885		1.01229	1695.35		1.18035	1123.75
	Figure 5C - AAV-GFP vs AAV-CAAHR JO2 vs ΔGATP (male and female)
			Male JO2 Mixed Substrate (pmols/sec/mg)
		ΔGATP (Kcal/mol)	AAV-GFP										AAV-CAAHR
		-12.94	4390.31	3493.78	3777.66	4100.12	4045.34	4019.92	4383.03	4797.75	4462.1	5749.6	3845.93	3646.49	3458.63	3549.45	3942.88
		-13.83	3255.31	2504.13	2635.66	2864.42	2777.82	2885.1	3179.39	3861	3739.72	4868.3	2715.13	2565.57	2545.38	2911.64	3331.78
		-14.25	2315.3	1771.35	1738.7	1911.21	1773.7	2113.37	2323.73	3056.28	2977.26	3888.53	2112.09	1538.61	1692.45	2289.47	2588.86
		-14.8	1359.12	770.731	863.669	971.17	964.68	1347.3	1366.46	2031.31	1896.45	2498.93	1323.9	782.2	952.96	1469.1	1579.27
		-15.27	963.6	608.811	612.914	562.6	619.06	1007.71	1007.64	1288.88	1232.33	1652.9	882.251	522.61	304.73	975.72	1062.82
			Female JO2 Mixed Substrate (pmols/sec/mg)
		ΔGATP (Kcal/mol)	AAV-GFP									AAV-CAAHR
		-12.94	3600.42	5764.55	5971.37	5662.86	4865.05	5210.04	4894.69	6031.504*	4715.08	2577.17	4008.7	4306.52	3092.23	5978.57	4118.5	3963.42	4725.98	4202.49
		-13.83	2707.29	4419.22	4887.66	4541.38	3575.23	4169.07	3634	4922.32	3743.06	1843.17	3164.64	3261.97	2402.31	4607.25	3330.19	2849.94	3574.45	3213.66
		-14.25	2167.18	3422.85	3640.35	3552.29	2794.95	3340.39	2567.18	3702.71	2877.31	1412.12	2497.56	2519.76	1851.65	3572.5	2759.36	2145.3	2650.23	2479.07
		-14.8	1287.73	2027.18	2209.66	2168.01	1804.69	2027.87	1828.04	2274.08	1811.55	1038.65	1496.5	1687.82	1206.57	2261.26	1735.07	1298.81	1557.58	1596.98
		-15.27	880.496	1241.34	1335.42	1373.5	1189.54	1367.46	1245.46	1357.93	1181.14	644.387	950.456	1090.76	896.507	1434.14	1160.69	833.008	961.328	1059.99
	Figure 5D - AAV-GFP vs AAV-CAAHR OXPHOS Conductance (male and female)
		Male			Female
		OXPHOS Conductance (mixed substrate)			OXPHOS Conductance (mixed substrate)
		AAV-GFP	AAV-CAAHR		AAV-GFP	AAV-CAAHR
		1943.95	1434.2		1470.29	830.021
		1788.63	1815.2		1992.91	1333.63
		1814.92	1626.71		2080.45	1412.81
		1939.59	1487.38		1912.78	1058.8
		1849.16	1808.17		1672.42	2008.84
		1575.67	1124.83		1998.87	1551.11
		1862.53			1612.69	1415.01
		1885.13			2088.85	1832.15
		1903.54			1795.89	1506.51
		2446.87
	Figure 5E - AAV-GFP vs AAV-CAAHR JH2O2 vs ΔGATP (male and female)
			Male JH2O2 Mixed Substrate (pmols/min/mg)
		ΔGATP (Kcal/mol)	AAV-GFP									AAV-CAAHR
		-12.94	186.928	205.503	235.687	211.646	123.745	175.603	177.791	122.969	260.557	220.884	144.525	141.779	119.936	126.178
		-13.83	252.789	204.784	202.611	209.57	159.071	173.995	119.786	191.095	271.925	230.465	130.014	149.271	125.989	105.568
		-14.25	251.339	205.383	200.373	198.266	177.961	180.329	116.898	174.624	279.875	188.346	170.524	158.376	157.725	131.321
		-14.8	272.913	210.317	242.724	257.699	175.637	198.137	148.011	206.519	309.092	264.687	208.345	201.615	177.308	142.93
		-15.27	218.3	249.22	275.931	244.8	182.924	255.852	107.864	307.933	339.135	259.549	238.051	241.5	132.2999*	108.083
			Female JH2O2 Mixed Substrate (pmols/min/mg)
		ΔGATP (Kcal/mol)	AAV-GFP									AAV-CAAHR
		-12.94	100.598	117.044	81.4436	55.6525	112.243	93.9361	81.2047	103.26	106.445	86.5822	110.824	109.517	51.9294	134.903	74.3367	102.987	71.6266	90.9996
		-13.83	125.435	79.2173	99.625	134.342	112.418	82.8315	73.879	113.537	137.381	75.6262	93.8452	130.676	74.6032	128.949	134.743	119.031	91.279	76.9703
		-14.25	131.71	142.187	80.7098	126.799	127.444	99.8716	96.1009	106.431	174.05	111.373	131.561	124.794	101.319	196.833	127.57	121.395	93.1519	125.532
		-14.8	140.88	144.029	87.9086	164.358	150.157	165.915	132.647	147.655	177.444	133.283	146.162	128.867	121.4	247.003	180.086	157.461	142.416	143.533
		-15.27	141.746	244.264	99.5834	240.964	241.572	135.805	173.429	227.391	154.794	175.79	280.707	221.307	139.867	339.746	245.065	204.573	211.37	173.827
	Figure 5F - AAV-GFP vs AAV-CAAHR Matrix Dehydrogenase Maximal Activity (male and female)
		Male Dehydrogenase Activity
		PDH Activity (pmols/sec/mg)			ME Activity (pmols/sec/mg)			βHBDH Activity (pmols/sec/mg)			Aconitase Activity (pmols/sec/mg)			ATP Synthase Activity (pmols/sec/mg)
		AAV-GFP	AAV-CAAHR		AAV-GFP	AAV-CAAHR		AAV-GFP	AAV-CAAHR		AAV-GFP	AAV-CAAHR		AAV-GFP	AAV-CAAHR
		104.818	88.6245		248.787	206.651		110.442	35.9105		28.9739	17.087		4644.75	3534.31
		172.642	87.4418		260.859	182.554		87.7436	57.2536		38.4406	18.5109		4942.02	4624.93
		171.761	109.863		238.87	220.525		40.3146	40.6534		30.4082	17.5617		5650.09	4028.57
		229.014	123.315		182.386	175.251		81.3069	27.4411		34.7113	19.4602		7342.47	4929.41
		154.144	156.109		225.934	131.439		42.3473	25.0696		19.4602	20.8841		5213.48	3900.05
		169.118	138.222		271.639	118.295		37.5551	52.1719		24.3648	20.8841		5264.53	5700.22
			127.8		193.165	250.098		46.0739	40.3146		16.1377	26.5798		5291.55
														4988.27
														4488.6
		Female Dehydrogenase Activity
		PDH Activity (pmols/sec/mg)			GDH Activity (pmols/sec/mg)			αKGDH Activity (pmols/sec/mg)			FH Activity (pmols/sec/mg)			ATP Synthase Activity (pmols/sec/mg)
		AAV-GFP	AAV-CAAHR		AAV-GFP	AAV-CAAHR		AAV-GFP	AAV-CAAHR		AAV-GFP	AAV-CAAHR		AAV-GFP	AAV-CAAHR
		135.511	178.875		46.2618	78.5428		109.595	25.239		127.72	57.1735		4657.36	5516.16
		342.166	179.553		25.0189	30.3639		108.917	62.5046		99.6009	144.32		4029.77	4481.19
		289.317	363.171		41.9775	43.8458		113.83	78.2578		139.916	103.137		5560.2	2058.93
		373.334	152.45		41.8323	80.7433		65.3843	43.8718		145.675	57.5924		5659.3	1640.54
		310.999	216.818		37.8106	34.465		95.5356	110.442		131.446	113.83		4183.92	6176.78
		256.794	189.716		27.4488	50.2264		108.24	73.6843		150.079	83.6783		2246.1	8543.99
		290.672	88.0824		34.4615	52.7456		125.179	51.6637		146.014	109.764		5813.44	7575.09
		376.044	218.173		25.1072	46.1197		87.2355	75.8864		171.083	108.409			8789.02
		271.023	287.284		25.1487	42.3448			75.0394		127.72	74.1925			9028.45
	Figure 5G - AAV-GFP vs AAV-CAAHR EDL in situ Fatigue (male and female)
		Male			Female
		% Initial Force at 100 Secs			% Initial Force at 100 Secs
		AAV-GFP	AAV-CAAHR		AAV-GFP	AAV-CAAHR
		65.865	41.1964		43.8873	48.2655
		77.8655	53.7509		68.4618	46.2033
		73.423	41.6222		66.9209	47.3022
		71.182	46.5438		40.0095	41.3864
		48.633	38.5667		29.416	41.8911
		68.741			45.1653	21.2432
		56.6368				44.1492
		48.3419				42.9656
		82.152

[truncated: 5 more sheets: Figure 6, Figure 7, Supplemental Figure 7, Supplemental Figure 8, Supplemental Figure 10]
